# Supplementary material for: Tectonic and climatic drivers of Asian monsoon evolution
Source: Nat Commun. 2021 Jun 29;12:4022. doi: 10.1038/s41467-021-24244-z (PMC8242090; doi:10.1038/s41467-021-24244-z)
Supplement: Supplementary file 3 — Source Data [file 41467_2021_24244_MOESM3_ESM.gz]

Archive with 18 entries (17 files):
- ./._appendix
- appendix
- appendix/._.DS_Store
- appendix/.DS_Store
- appendix/._.Rapp.history
- appendix/.Rapp.history
- appendix/._design.csv
- appendix/design.csv
- appendix/._emul_Thomson.R
- appendix/emul_Thomson.R
- appendix/._forcing.csv
- appendix/forcing.csv
- appendix/._ISMrainfall.csv
- appendix/ISMrainfall.csv
- appendix/._Readme.txt
- appendix/Readme.txt
- appendix/._SEAMrainfall.csv
- appendix/SEAMrainfall.csv
