# Supplementary material for: Tectonic and climatic drivers of Asian monsoon evolution
Source: Nat Commun. 2021 Jun 29;12:4022. doi: 10.1038/s41467-021-24244-z (PMC8242090; doi:10.1038/s41467-021-24244-z)
Supplement: Supplementary file 3 — Source Data [file 41467_2021_24244_MOESM3_ESM.gz › appendix/design.csv]

world	sea level	k16	esinw	ecosw	obl	oro	CO2
2	11.7	2.384839917	-0.006631883	-0.008077286	22.996821	0.4990117	432
2	11.7	2.794909034	0.008038492	-0.012583619	22.868902	0.5574987	432
2	11.7	3.599685073	0.010269112	-0.003802372	23.583909	0.5243496	554
2	11.7	2.331803518	0.016711099	0.002043314	22.9686805	0.4777482	432
2	11.7	2.722237958	-0.008497243	-0.017147158	23.0955855	0.5540909	554
2	11.7	4.829206702	0.014901489	-0.01823458	23.067817	0.4206326	432
2	0	2.184390931	0.019185727	-0.020678027	24.120906	0.4184555	337
2	11.7	2.006975639	0.016014684	0.007840196	23.7790245	0.5702727	554
2	0	3.823024509	0.008543374	0.0051835	22.917795	0.6076545	337
2	0	1.987498892	-0.004564951	-0.01655514	23.415539	0.3658034	554
2	11.7	4.237545053	-0.021709352	0.006099686	22.8433805	0.4341985	554
2	0	2.084931069	0.009285584	0.01992662	24.048166	0.4140817	432
2	11.7	2.654116203	0.003022839	-0.013189232	23.6357025	0.6524598	337
2	0	1.654594448	0.029449447	0.01050252	22.791498	0.3919056	554
2	11.7	4.517278918	-0.003615108	-0.007070868	23.9720545	0.4500893	711
2	0	1.90053762	-0.020146656	-0.026401355	22.441627	0.5934597	554
2	11.7	4.306129977	0.013076953	-0.02712808	22.5036925	0.7040832	554
2	0	5.773719884	-0.010245091	0.024266213	23.8422	0.3516519	711
2	11.7	1.55667222	-0.017963403	0.028721573	23.2292205	0.30722	711
2	11.7	5.378762649	0.023743762	-0.015150113	23.333212	0.4723833	263
2	11.7	1.408457871	-0.012053187	-0.019680487	22.9440905	0.3729302	337
2	0	1.505062958	0.032709532	-0.036081779	24.2030395	0.403654	711
2	65.2	3.900549675	-0.020992078	0.01870145	23.170696	0.6982208	432
2	11.7	3.530225326	0.014061237	-0.033136571	24.4722265	0.745436	711
2	0	3.784140854	-0.015116722	-0.031903537	23.9787055	0.3307945	337
2	0	4.840355308	-0.035356788	-0.031017968	23.8584595	0.7149992	711
2	0	1.869191268	-0.006204185	0.009450377	22.72271	0.4837158	263
2	0	1.924966975	-0.021367587	0.036159086	22.6960345	0.4679741	711
2	11.7	5.180742341	0.022756062	0.023547819	23.822711	0.5408286	432
2	11.7	1.335311901	0.031321949	-0.023307101	22.62776	0.6771635	554
2	0	2.741084465	0.034431419	-0.029169699	22.1143005	0.3804019	337
3	11.7	1.479175478	0.027160657	0.02247679	23.4580315	0.5081352	554
2	-107	6.62934773	0.025915037	-0.033885235	24.774936	0.6465787	711
2	11.7	1.674331255	-0.018367387	0.02780936	24.085602	0.7521292	263
1	0	1.259511811	-0.015435615	-0.004595473	23.9000485	0.7242297	432
2	11.7	1.588560864	-0.01641672	-0.036868273	24.5278305	0.3789363	711
3	0	1.801514614	-0.034218897	-0.017987413	24.371724	0.2542595	432
3	0	7.675639256	-0.003326892	0.014954786	24.566712	0.5374601	337
2	11.7	1.43941891	-0.025254673	0.028148384	24.728202	0.6230409	711
3	11.7	4.403077884	-0.04073388	-0.025333815	23.7718565	0.6183173	263
3	0	5.528430661	-0.017185741	-0.011844155	22.3641025	0.2495852	432
1	11.7	2.490899301	-0.028261464	-0.003470098	22.423565	0.5283922	263
3	0	7.821718887	0.039521355	0.037069746	24.294344	0.2777389	711
1	11.7	4.021218827	-0.001759686	-0.032602221	23.0307905	0.485355	912
2	-107	1.699950456	0.034114486	0.011587927	22.8974625	0.5777389	711
1	0	5.647555299	0.045497678	-0.041274126	23.9256065	0.359083	205
2	11.7	1.622225597	0.03771614	0.001300139	24.4265565	0.301086	337
3	0	3.449795856	-0.031520146	-0.005045126	22.486098	0.6708219	912
2	11.7	4.715432373	0.005124784	0.032259472	22.1505875	0.444384	912
2	-107	1.763183282	-0.036968748	-0.035318782	22.668986	0.2322968	711
2	11.7	6.028822449	0.044677304	0.000259099	22.3792975	0.7909511	263
1	0	2.921264827	-0.026645812	0.041582951	24.005663	0.1724244	337
2	65.2	9.072195167	0.00628929	0.04095854	24.6106985	0.5688712	263
1	-107	5.900865476	0.043315482	0.007154407	24.683807	0.6116093	912
2	11.7	3.222893563	0.035164276	0.012488309	24.417746	0.8472351	912
3	11.7	1.519228499	0.048232815	-0.018929552	22.275026	0.7096851	912
3	11.7	1.078434985	-0.014653019	0.034853348	24.321278	0.1943084	263
1	65.2	1.295257968	0.025235294	0.039688124	22.269978	0.6023031	432
1	65.2	8.165085847	-0.012793507	-0.021471717	25.088004	0.7447476	432
2	0	2.131964646	0.013637851	-0.04813732	23.480186	0.6317804	337
2	11.7	2.438741638	-0.055767865	-0.00606234	23.2004845	0.2046004	912
1	0	8.670658158	0.002388582	0.01420916	24.328376	0.6927375	205
1	-107	0.934410601	-0.029960019	0.051515027	24.1881635	0.668561	205
3	65.2	3.192072575	-0.049768212	0.037959455	22.1423465	0.4060405	337
3	11.7	6.892374197	-0.000652219	0.013432188	25.355182	0.7670261	1169
3	65.2	0.873275932	0.028614895	-0.014181425	22.334769	0.2828234	263
2	-107	2.626588456	0.030632952	0.002143975	23.386509	0.1281482	337
3	11.7	2.879388772	-0.048495249	0.050327616	25.494541	0.5837252	432
1	0	10.29573688	-0.04057465	0.045446432	25.005347	0.187711	711
2	0	3.311466019	-0.00824372	0.020687869	21.740644	0.8949499	554
2	11.7	3.352885823	0.045979418	-0.046860476	23.4484205	0.2987145	912
1	0	7.28670381	-0.047042367	0.003252644	24.241284	0.821095	912
1	-107	8.476296193	-0.005400498	-0.030112097	22.4523665	0.3986623	432
2	0	4.626139074	0.011064746	0.048357064	21.838088	0.4392918	205
2	0	2.055433469	-0.011401334	-0.002010247	25.033962	0.4279131	1169
1	11.7	9.65441937	0.04182276	-0.015788638	24.912832	0.2145282	432
3	65.2	7.641415586	0.043474941	0.046109337	23.567984	0.6832364	711
1	11.7	2.30446952	0.050308554	-0.043419654	25.2579245	0.7767578	432
3	0	11.0095099	0.028981512	-0.002137043	22.2168625	0.5889509	554
1	0	1.215462052	-0.054916803	-0.03994374	22.185393	0.7327294	711
1	-107	0.967380036	-0.032251478	-0.009114157	23.7026895	0.1954664	205
3	0	1.38976343	-0.007075915	0.062668071	23.2877975	0.5188005	554
2	65.2	2.24037551	-0.043363334	-0.010071281	25.104278	0.2722371	263
3	65.2	11.62052286	-0.027589188	0.039109949	24.0514155	0.265265	912
1	65.2	1.043320072	-0.013385047	-0.046132507	24.2686045	0.5640082	1499
3	0	12.4533376	-0.046004823	-0.057992483	22.3198255	0.4632753	1169
3	65.2	0.899510879	-0.011145105	-0.008523425	23.1777915	0.7875825	554
1	65.2	6.527409604	-0.038044761	-0.013438827	21.5834415	0.7553281	912
1	-107	8.053644234	0.055249586	0.022347473	21.878399	0.2195442	912
1	11.7	8.727295886	0.038414669	0.046329584	25.4448295	0.8122114	337
2	0	0.985130294	-0.000968674	0.004288522	21.3156218	0.2936635	554
3	11.7	10.64116024	-0.019387729	-0.038641093	24.5760965	0.2298554	263
2	11.7	3.97319278	-0.024627453	-0.045057518	21.4866166	0.834248	205
3	11.7	7.452059047	-0.03492491	0.061496118	21.569856	0.689837	912
3	-107	12.87118674	0.033484275	0.056488008	23.624224	0.8687691	205
1	-107	3.068508641	0.024626041	0.01648199	24.8083195	0.1110644	432
3	65.2	7.069636894	0.052573668	0.015910273	23.268502	0.168518	205
3	0	0.938461223	0.051923956	0.018995999	24.164131	0.5990656	205
1	11.7	12.30099745	-0.030443867	-0.011063152	21.7098045	0.130149	337
1	-107	1.73102053	0.021236362	-0.000636033	22.556782	0.7719067	205
1	65.2	3.548441259	-0.045379238	0.02988868	23.699509	0.8719754	263
3	-107	1.092466749	0.006964401	-0.049792484	22.5800485	0.491565	1169
1	-107	4.97974032	-0.036065747	-0.043076532	25.3195495	0.7356458	337
2	0	10.80123664	0.003884608	0.061712514	23.664427	0.641841	912
3	0	11.3711638	-0.033583819	0.037306161	22.076822	0.07833731	205
1	0	0.720888314	0.024338552	0.031075786	22.0248605	0.9248353	1169
1	65.2	1.210383253	0.012477906	0.059544805	24.9473055	0.2247765	205
3	11.7	9.452461436	0.06001309	0.021083497	21.7881845	0.123413	1169
3	-107	2.938560972	0.000721869	-0.024465826	25.77084	0.6563575	432
1	-107	15.07509207	-0.044706413	0.032941268	21.6622395	0.09706575	912
1	0	5.079805527	0.056158677	-0.042102142	22.246268	0.8197551	711
3	65.2	14.65579903	-0.039193743	0.012822471	25.536135	0.9272696	160
1	0	1.159326809	-0.065931222	-0.000872667	25.3459015	0.1182411	1169
3	65.2	2.444742293	0.022206324	0.008628005	25.6665125	0.3883879	554
2	-107	6.153481269	0.049588086	-0.054998886	25.4678435	0.1757162	912
2	65.2	0.838666061	0.055447897	-0.006991906	21.6466225	0.8845773	205
3	-107	0.909048113	-0.041997575	-0.047366161	21.4682706	0.719199	263
3	0	1.308862266	-0.063061925	0.034136278	23.518545	0.9128173	1169
3	0	0.64286376	0.004822904	-0.039797618	23.884859	0.07124085	205
1	65.2	14.43628055	-0.062483064	0.004096241	25.129966	0.287796	1499
1	65.2	1.836317762	0.053859245	0.035431761	23.7365455	0.3378355	1499
2	0	4.47581118	-0.065348628	0.01732435	23.351256	0.5019039	337
3	-107	6.484376338	0.007384552	0.018110918	23.5492045	0.08691468	1169
3	11.7	2.578868231	-0.05407133	-0.030052292	21.6969525	0.2431041	554
2	11.7	16.53484267	0.056702725	-0.02249573	24.834885	0.7282403	337
1	-107	0.807024337	0.047089282	-0.052727554	22.727397	0.1436646	1169
1	-107	15.34400201	0.036872835	0.057737971	21.8033825	0.9468723	160
1	65.2	2.223753979	0.018017652	-0.055547925	23.0003035	0.3642465	263
3	-107	5.278382037	-0.02366022	-0.058785875	21.515755	0.01207284	205
3	0	1.00579304	-0.04674113	0.024953274	25.567738	0.08109583	1499
2	11.7	0.739037996	-0.023060421	-0.022137306	25.191022	0.8880576	205
2	65.2	3.686059901	-0.057851664	-0.059096594	24.4870105	0.9017201	912
2	-107	6.051417863	0.020056722	0.06728613	25.6385705	0.3299952	263
2	0	1.132479619	0.036190196	0.060332662	25.518735	0.930665	912
1	0	18.27026141	-0.037324824	-0.024840496	21.8536085	0.9164514	337
1	65.2	10.44424648	0.011863838	0.06570139	21.7614615	0.5472596	432
2	-107	16.79991902	-0.023875541	-0.057309547	24.3872915	0.9428698	1499
3	65.2	1.245916174	0.017290602	0.069541113	21.9525465	0.1622615	554
1	-107	0.563390487	0.040232485	0.063000938	22.801274	0.2639331	205
3	0	4.129361714	0.066916158	-0.03792457	21.602506	0.7957661	160
3	-107	19.62825802	-0.042507922	0.026023322	21.0959264	0.6387672	1499
1	65.2	0.822089991	-0.049300716	-0.062476025	21.9976145	0.05733635	1169
1	-107	11.74083382	0.058913174	-0.044346468	22.029095	0.3185215	160
3	65.2	6.787555755	0.020448527	-0.028495137	21.3836834	0.8079884	912
2	65.2	0.60932371	-0.056518576	0.025542687	22.7568065	0.2395318	160
3	11.7	0.678976277	0.042149131	-0.061362125	25.3917665	0.6270585	1499
1	-107	1.171160753	-0.009117772	0.058666712	22.5471205	0.1594991	1499
1	-107	0.653566617	0.060960232	-0.051851167	25.2088515	0.3111655	205
3	65.2	0.708684286	-0.068563689	0.054611166	25.6077685	0.9674031	554
3	-107	0.665853634	-0.059994217	0.030185115	25.7921525	0.4465761	160
3	65.2	8.347540531	-0.026178457	-0.051181482	24.6292725	0.1033763	1499
1	-107	0.538233891	0.018527953	-0.056001763	23.1155045	0.996618	711
1	-107	19.05578433	0.057998794	0.049295611	25.0679825	0.1826142	1499
2	65.2	0.727785635	-0.052345263	0.053575727	21.15249315	0.7836521	912
1	11.7	11.11150321	-0.064187654	0.069070984	25.682478	0.6642101	337
1	0	8.916706885	-0.053101759	-0.041400398	24.523594	0.1497718	160
1	-107	0.766994592	-0.067272875	0.047841704	21.918793	0.9633868	263
3	-107	0.540494129	0.048853168	0.026807355	21.543386	0.9071344	711
3	65.2	3.129888099	0.000211823	-0.06170857	24.7206305	0.7636705	160
1	11.7	12.01846803	0.027839267	-0.027767865	25.856611	0.8796881	1499
2	-107	1.376912719	-0.061823464	-0.066523664	24.954366	0.3246334	711
1	65.2	1.111407149	-0.051608374	0.058827784	25.2407355	0.208655	1169
3	0	12.71644148	0.069822511	0.040148697	24.662845	0.853774	1169
3	65.2	10.04745624	-0.061068733	0.056833822	25.418148	0.1076565	160
3	-107	15.6112691	0.063591516	0.050531545	21.36567085	0.1371628	263
1	65.2	0.832488148	0.05847882	0.043602301	24.860043	0.9361154	263
1	-107	6.272201967	-0.028895689	-0.053884336	21.1340496	0.4581361	1499
1	65.2	17.84505336	0.067550884	-0.037360047	22.066573	0.2580341	1169
1	65.2	0.788113761	-0.060681218	-0.064591734	21.34082215	0.8984126	263
2	65.2	15.9138056	-0.044061155	0.052019978	24.129913	0.9782682	1169
3	65.2	0.576036243	0.065336889	0.043113771	24.888106	0.0247828	160
3	11.7	0.579784306	0.066101232	-0.060871746	21.43746945	0.04980998	554
1	65.2	13.49733408	0.064068135	-0.049323034	21.42090335	0.983442	160
3	-107	7.186463451	0.054580625	-0.034487598	25.57791	0.02534666	160
1	65.2	0.856059382	0.040843546	-0.050503053	25.829601	0.03623903	1169
3	65.2	14.2886808	0.039011251	0.064695052	25.9259395	0.05088274	1499
3	-107	1.015784698	-0.048266698	0.042121138	21.2859797	0.06647024	432
3	65.2	0.763704063	0.068471779	0.047197739	23.3042605	0.801946	1499
3	-107	13.79146101	-0.058682144	-0.064263868	23.147574	0.8405278	160
1	-107	14.07499341	-0.064940742	0.066399837	21.0368047	0.3412489	160
3	0	1.05772805	-0.056833373	-0.067378616	21.01561841	0.8563859	1499
1	-107	5.423199927	0.051477048	0.006781853	25.706445	0.9746197	205
1	65.2	0.695607786	0.062818378	0.053010273	21.2097765	0.01861973	263
1	-107	0.593778075	-0.053818722	0.064281054	25.9884435	0.09009976	160
3	-107	9.827371079	-0.066568241	0.054399388	25.8160975	0.5307363	1169
1	-107	9.372235536	0.050958753	0.068310807	21.2315883	0.836698	1169
3	-107	0.504115978	0.046654037	-0.068752892	24.7835015	0.951614	205
3	65.2	18.73891084	0.031718627	-0.069550235	25.747391	0.9586887	1499
3	65.2	19.83719723	-0.002656664	-0.065579332	21.9269605	0.04317763	160
1	0	0.616361925	-0.069138441	0.009871226	24.997793	0.9883481	1499
1	65.2	18.02770063	0.064706341	0.044343321	25.883749	0.06016477	160
2	65.2	13.21630363	-0.050743356	0.055785935	21.1979982	0.004822175	1499
3	-107	0.517972104	0.060387939	0.032120341	25.1539435	0.1549196	1169
1	65.2	16.16116193	-0.059066177	-0.063197558	25.29023	0.9933769	160
1	-107	0.624178413	-0.030939549	-0.054199812	21.1092723	0.3459278	160
3	-107	16.96321279	0.061937129	-0.068108934	21.07480185	0.5126747	1169
3	65.2	0.521426405	-0.06989333	-0.059654299	25.9058745	0.03326734	337
1	65.2	0.551935762	0.068852418	-0.065881127	21.2655889	0.8256615	1499
1	-107	17.35779484	-0.039456113	-0.048566591	25.9716515	0.005212646	1499
3	11.7	3.022939082	0.001472058	0.066627061	22.603841	0.8628095	160
2	11.7	3.91228686	0.01006358	-0.00473706	23.4970351	0.7358712	432
2	11.7	4.405527923	0.01262196	0.00574178	23.6724961	0.71647735	432
2	0	3.495518693	-0.00167818	0.00733508	23.5730488	0.75256165	554
2	11.7	2.996524095	0.01062639	0.0119365	23.4332446	0.70326235	432
2	11.7	4.968437455	0.00808829	-0.00606946	23.6622727	0.75962345	432
2	0	5.112855369	0.00864366	0.01064392	23.2618978	0.74820455	432
2	11.7	5.452862933	-0.01241812	0.01370409	23.2553665	0.67799245	554
2	11.7	2.572067712	-0.00558049	0.01143906	23.7108181	0.79422295	554
2	0	2.758568221	0.0116441	0.00610241	23.8229635	0.69597625	554
2	11.7	4.891535346	0.00168922	-0.00326068	23.0974102	0.78371505	337
2	0	2.692771659	0.01313239	-0.01550668	23.3025955	0.76749495	337
2	11.7	1.870570131	-0.01096332	0.00663256	23.2422451	0.73284985	554
2	11.7	4.476392396	-0.00271405	0.00215917	23.9573794	0.6806155	337
2	11.7	2.397820471	0.01417004	0.02103532	23.1757168	0.7985411	432
2	0	3.809903383	-0.00944109	-0.00258222	23.3502679	0.80472985	711
2	11.7	6.34042304	0.02116746	-0.01439047	23.7803791	0.77156975	554
2	0	6.463003166	0.01992615	0.00934068	24.1122496	0.78638315	554
3	0	1.66845609	-0.006844	-0.00731792	23.0549557	0.8490375	554
2	11.7	1.483647825	0.00541559	-0.012831	22.92166	0.82752205	711
2	0	4.713755826	0.00333576	0.01695983	23.4171499	0.62835335	554
2	11.7	5.311405061	0.01111819	-0.00860942	23.1187906	0.69837025	554
2	11.7	8.182652639	-0.01406079	0.02336395	23.210962	0.82600575	432
1	0	1.931941371	0.00658608	-0.01499434	24.0946624	0.7379515	554
1	0	7.5716627	-0.01944453	0.01004374	24.236308	0.8301087	711
2	0	7.3296169	-0.00957411	-0.01079766	22.9923835	0.66243315	337
3	0	7.160567537	-0.00716919	-0.02525485	24.1449976	0.8450917	554
3	11.7	2.46522535	0.0155458	-0.00443156	23.4511474	0.61340445	711
2	11.7	1.219610703	0.01607931	-0.01526256	23.4039223	0.80706595	337
2	0	1.700339297	-0.00645422	0.01625433	23.6224858	0.74503605	337
1	11.7	5.843994868	0.0174448	0.02237282	24.0314905	0.76129525	337
2	11.7	6.820201557	0.02771399	0.02459387	23.1412057	0.6941666	337
1	11.7	1.749007499	0.00083937	0.01940047	23.5244056	0.75645885	912
3	0	7.72250921	-0.02549872	0.01851074	23.9397361	0.84212495	711
2	11.7	1.519740813	-0.01171204	-0.01311956	24.2563876	0.6087032	711
3	11.7	3.569334903	-0.00800097	-0.01102544	24.1726891	0.7412109	337
1	11.7	8.353994173	-0.02055661	-0.01172623	23.1368089	0.8204663	711
3	11.7	5.079664988	-0.01743448	-0.02444207	22.7627785	0.71456425	912
3	0	2.132397241	-0.02133424	-0.00237635	23.6123803	0.6626293	912
1	11.7	1.506225439	-0.02456404	-0.01803905	23.8691227	0.8004909	337
1	0	6.164559481	-0.00543713	-0.02909563	23.8549519	0.6306427	912
2	0	4.320520176	0.02271795	-0.01227553	22.7487556	0.70595705	711
2	11.7	3.465048356	0.0215287	-0.02018676	23.5851766	0.61674375	263
2	0	1.19069439	-0.01588688	0.02822954	22.8332167	0.8076941	711
2	0	7.465802834	0.00938419	-0.00125692	23.456065	0.8758774	337
3	11.7	2.330215317	0.01205075	0.02436749	23.7332167	0.82375125	554
2	0	9.382350149	-0.00851213	0.03249834	23.077249	0.59071955	263
2	11.7	3.05578046	-0.01853113	0.0269401	22.903258	0.65254205	337
2	0	3.611875693	0.02027804	-0.02251439	24.0124657	0.85663075	1169
1	0	1.351592107	0.02698825	0.00366056	23.333152	0.85330845	554
3	11.7	8.019788007	0.01662028	-0.02640625	22.6968904	0.8329501	432
1	0	3.140762288	0.02241405	0.03191236	24.3728533	0.6495887	337
2	11.7	1.057193244	-0.01011326	-0.01903272	22.5172732	0.659261	263
1	-107	1.074730878	-0.02221397	0.00449235	23.7066136	0.6074521	711
3	0	2.618967376	-0.02367614	0.03093963	23.8348279	0.86740915	263
1	0	2.275583228	-0.01835492	0.02511734	24.5417053	0.89154195	337
2	11.7	5.207344304	0.02449948	0.03445201	24.1290553	0.89853675	1169
2	65.2	1.262301679	-0.01642556	-0.01046644	22.5829252	0.6043338	912
1	11.7	1.111315726	0.02460044	0.01802521	23.8069093	0.70173915	263
1	-107	5.568099401	-0.03176008	-0.00913822	24.2342428	0.72756805	337
2	11.7	11.24214295	0.00039628	0.00974132	23.8953412	0.66814855	711
1	11.7	3.709992593	0.00599031	-0.03983419	22.6138012	0.87928145	432
3	-107	2.174705853	-0.01656752	0.00170613	24.0782125	0.59607355	337
3	65.2	0.813764605	-0.01376327	-0.02140001	24.005683	0.5875198	337
1	0	1.163105357	0.02715307	-0.03554872	23.2181215	0.66594205	912
2	0	2.219686475	-0.03710364	-0.00046587	24.3010783	0.9244138	1169
1	65.2	4.594963952	0.02330462	0.02043921	22.8484702	0.6348804	912
3	11.7	2.988586932	0.00226982	0.02188068	22.3844446	0.67401425	711
2	11.7	0.839627527	-0.03989082	-0.03463946	23.7511756	0.71789035	912
3	-107	0.954868246	-0.03010694	-0.02898189	22.563133	0.8380918	263
2	0	1.833423502	0.03518712	-0.00588837	24.6848497	0.7726268	432
1	0	10.87020753	0.00103159	0.03284244	22.8961435	0.86763765	711
2	0	2.902545389	-0.01482568	-0.03360169	24.463285	0.88626905	205
3	-107	6.991676348	0.02095267	-0.0038575	23.1959869	0.70840035	263
2	0	0.884374687	0.03323824	0.00790339	23.3178754	0.573416	432
3	11.7	3.334293449	-0.03067924	-0.00814381	23.2837393	0.90000095	432
1	-107	4.793733844	-0.02825664	0.0298734	22.6435846	0.7440347	263
1	0	0.938334527	-0.00135968	0.03105353	24.0497092	0.8180852	912
2	11.7	9.928040189	-0.03515849	0.03593468	24.3302734	0.71197745	205
3	-107	3.345452014	0.02566275	0.02070108	23.7668527	0.75206505	1169
3	65.2	9.059152719	0.02629214	-0.03922629	24.1981882	0.8120009	263
3	65.2	4.020646283	-0.00405379	-0.02303677	22.5863992	0.56416655	263
2	11.7	0.606556638	0.00424405	-0.00505422	23.5564015	0.7889032	912
1	11.7	4.123333961	-0.03208556	-0.03097381	22.8167113	0.6362425	432
1	-107	1.128375499	-0.01102831	-0.01970656	22.795795	0.86195045	912
1	65.2	10.66368835	-0.01537209	-0.00956075	23.6920246	0.95535175	205
2	-107	14.57553532	0.02360349	-0.03286059	23.3898259	0.91973035	711
1	65.2	3.958548548	0.00644417	-0.00796079	24.3627475	0.7969248	711
1	0	4.50592856	0.03833117	-0.02717483	24.2659843	0.88262865	263
3	-107	1.754977263	0.03243202	0.03946399	22.6586326	0.85862175	263
2	-107	0.932904818	-0.03889659	0.02743905	24.4366342	0.68347465	205
2	65.2	2.824393594	0.043687564	-0.00069191	22.8809905	0.7757567	432
2	-107	8.753486246	-0.02152193	-0.01384838	22.6895662	0.6432396	1169
1	0	10.36587641	0.040267668	-0.01759104	24.502744	0.5713134	554
1	0	0.625579223	0.03860288	-0.02494636	24.069511	0.8822666	1499
3	-107	0.713824732	-0.00248448	0.02391734	24.6063073	0.59813475	1499
3	11.7	2.048292054	-0.02616639	0.01759003	22.3331932	0.72389315	160
1	0	2.079381677	0.00462996	0.03755262	22.505554	0.57729885	711
2	65.2	1.917005543	-0.01328262	0.03708854	23.7971968	0.5926972	912
1	-107	4.232517726	0.03580391	-0.02174562	22.390447	0.67573755	263
3	11.7	3.215720681	0.01886436	0.01516883	24.3157201	0.56565905	205
1	0	1.438716589	-0.00399018	-0.03241374	24.6159262	0.63802235	263
3	65.2	11.74328545	0.01839903	0.00497457	23.474695	0.94095745	912
3	0	9.838684581	-0.03639099	-0.02576125	24.2069374	0.67149445	205
2	-107	0.622022474	-0.00328854	0.00277472	23.925523	0.8946372	432
2	-107	1.183300121	0.02846356	-0.02398844	22.23501193	0.5528359	1499
2	65.2	1.394411333	0.02950279	0.01738468	24.7745059	0.92105985	160
1	65.2	0.658584917	-0.02894611	0.00891279	22.6743295	0.57931795	205
1	-107	1.814410426	0.03423631	0.042866493	22.370239	0.93358125	1169
3	11.7	6.025171812	-0.0454168	0.00051562	23.9690725	0.7205363	1499
3	-107	1.32752777	0.03675521	-0.03193315	22.29119725	0.8648437	205
2	0	9.589298999	0.02507464	0.04011334	24.4592653	0.84298055	337
1	-107	2.255634701	-0.0407227	-0.02799553	24.7818088	0.53728693	912
3	65.2	3.235833155	-0.03691803	-0.04709373	22.3547233	0.91563055	160
1	11.7	2.519226904	-0.04333025	0.01586166	23.1651637	0.76489295	1169
3	0	13.4700121	-0.03935687	0.03542006	22.5271486	0.87358505	432
1	65.2	3.801985012	0.03706755	0.03960564	24.6537319	0.55710735	432
3	65.2	11.01601393	0.040634588	-0.02999827	24.157597	0.61774075	1169
3	11.7	1.286378436	-0.0003709	-0.04504423	24.7384519	0.9499171	1169
2	65.2	9.024341282	-0.00769718	0.00344493	22.21372255	0.55136695	1499
1	-107	2.838739147	-0.03259932	-0.04463076	22.863388	0.96250145	205
1	11.7	1.243209297	-0.00473091	0.03847089	23.0135065	0.9599522	337
3	0	2.003329773	0.00297488	-0.04667759	23.5057117	0.68994425	554
3	0	1.962237594	-0.00098409	0.00527468	22.26074404	0.914008	1169
1	11.7	6.980666917	0.03606095	-0.03862238	22.7293123	0.7803989	1499
2	-107	5.720382735	-0.0266977	0.040501946	24.1847209	0.656933	554
3	65.2	12.68751256	0.01545206	0.0336352	22.4309938	0.92520495	205
3	-107	0.690697529	0.03393235	0.02633774	24.8406169	0.513404845	263
1	11.7	13.66629479	0.00999393	0.01286975	23.0927395	0.6420322	263
3	0	14.8834478	0.0396849	-0.01690016	22.03621852	0.5600007	711
2	65.2	1.638522887	-0.04135476	-0.03338652	22.24328749	0.9811323	1499
2	65.2	5.666612212	-0.03382044	-0.01647173	24.6641728	0.58319015	337
1	0	15.00580023	-0.01974021	-0.04132262	24.7051603	0.8876719	554
3	0	0.537063454	-0.04277141	0.01432623	22.9899856	0.620016	554
3	65.2	0.645054076	-0.0403747	0.02585014	24.791995	0.8706334	432
2	-107	6.084947963	0.03292783	-0.02666059	24.7493542	0.6505744	160
1	-107	0.55996416	0.03477077	0.00847417	23.6417788	0.7320921	205
3	-107	14.31559837	-0.01774583	-0.01705396	24.8286094	0.9690826	711
1	65.2	0.506082332	0.03094907	0.01235043	22.4867845	0.77848605	1499
3	65.2	0.601259941	0.01397452	0.02873749	22.7917993	0.58693005	263
3	0	8.589773468	0.03794988	0.047797255	24.3872983	0.50730693	1169
3	-107	1.592970184	0.048081472	-0.0303628	23.9163016	0.95280335	1169
1	65.2	16.40329012	0.03004771	-0.0352148	22.17200905	0.9472634	263
3	-107	10.17347504	0.0294181	0.042080837	22.9555645	0.528980295	160
1	0	6.700049385	0.042326332	0.01460609	24.4239652	0.85088225	1169
1	65.2	1.613272308	0.01486387	-0.04037041	22.7185954	0.50853139	432
2	65.2	15.92884683	-0.03783533	0.03010652	23.8811755	0.9707059	912
3	65.2	0.67400023	0.01905759	-0.00651269	22.4784973	0.9900781	160
3	65.2	12.39788917	-0.03417703	0.043543022	22.9334965	0.5808942	263
1	65.2	0.750012945	-0.04215537	-0.04897406	24.9022093	0.7689361	1499
3	65.2	1.427522787	-0.04584305	-0.04285301	23.3397283	0.543835335	1499
1	-107	12.18103794	-0.02258545	-0.0186989	22.3101289	0.98567335	1169
3	65.2	13.83070068	0.00768991	0.01323425	24.989854	0.81495195	160
3	-107	0.862772419	-0.03135965	0.04142771	22.5478426	0.95242275	205
1	65.2	0.770757208	0.046950137	-0.03738947	24.3509563	0.89520955	554
2	-107	0.512390326	-0.04364956	-0.04584832	23.9926303	0.69001155	160
2	-107	9.413617215	-0.02047188	-0.03792983	22.4493154	0.545072805	160
3	65.2	0.896465636	0.03162414	-0.04805205	24.8901604	0.610583	205
3	65.2	1.560399457	0.03913228	0.03489512	24.7214032	0.8172453	912
1	11.7	16.07491902	-0.02441261	0.0001513	24.2910115	0.532433205	1499
2	-107	6.572878775	-0.04713222	0.01988519	24.6390643	0.96238035	160
3	11.7	18.24942747	-0.02908732	-0.04415962	22.9739002	0.836115	711
1	65.2	0.671145698	-0.03481471	-0.03686312	22.625965	0.90579175	263
3	-107	1.097910663	-0.0232569	0.049873223	24.561322	0.94311385	1499
1	-107	0.70734987	-0.03836296	-0.04362052	22.3229695	0.526883845	912
3	-107	0.835128121	0.042686583	0.045422512	22.4114884	0.62560225	912
1	65.2	1.00241239	-0.02720086	0.041770586	24.8083462	0.6018569	205
3	0	13.08018318	0.047319008	-0.02063978	23.3744083	0.97409965	205
1	-107	8.462949008	0.02866854	0.048250631	22.7741023	0.9321211	205
1	65.2	17.34369458	0.043183557	-0.04334373	24.6952378	0.646812	205
1	-107	0.803009136	-0.01259826	-0.03147225	24.9348046	0.92766865	711
1	65.2	1.015399194	-0.02776212	0.046669207	22.0743484	0.503159091	1499
2	65.2	15.72435357	0.041250611	0.047215164	22.14942994	0.79038465	1169
1	-107	11.59892099	0.041581933	0.045762952	24.950326	0.517453475	205
3	0	7.846056989	-0.0415582	0.03898616	22.07603998	0.5024376	1169
1	65.2	11.9652251	-0.04659202	0.02917396	22.10871709	0.9034083	160
1	-107	0.575010859	-0.04851879	0.02786518	22.15264822	0.98268395	1499
3	65.2	1.042307206	0.044280406	-0.03447621	22.19941072	0.72729805	1169
1	65.2	0.911806748	0.00391479	0.048908414	24.405838	0.99390695	1499
3	-107	17.19450797	0.00704852	-0.04191582	24.5215834	0.53339874	912
3	-107	0.549753033	0.049263906	-0.04638624	23.0237467	0.520882955	160
2	65.2	18.66520241	0.049687632	-0.04059527	24.5691577	0.97865635	1499
3	0	2.644803009	-0.0441289	0.03676932	24.9238591	0.569369	160
1	65.2	0.782326993	0.04580447	0.044870271	22.05585919	0.6249335	160
3	65.2	0.581317614	-0.04976887	-0.03844194	22.27029928	0.540158875	160
3	-107	0.754209842	-0.04632195	-0.04754874	23.5922089	0.91233875	1499
3	-107	0.52275709	0.045368234	0.03639911	24.510094	0.93546405	160
3	65.2	19.35347721	-0.02567003	0.03332431	24.854842	0.55830025	1499
1	-107	19.76438102	-0.04494782	0.02265616	24.8760661	0.9674718	1499
1	-107	17.8009438	0.03146079	-0.00189762	22.12953289	0.52458414	1169
2	65.2	2.438039135	-0.02995586	-0.0493846	24.9650443	0.99953865	205
1	-107	0.983029888	-0.04767498	0.046218816	22.18049431	0.54949985	205
1	-107	0.727152586	0.046040036	-0.03624525	22.01446653	0.99500915	432
3	65.2	1.356556149	-0.03307887	0.043134243	22.4647588	0.9392049	912
1	-107	16.71812865	-0.0358046	-0.04219013	24.9801307	0.537905815	160
3	65.2	13.18936564	0.047814554	-0.02209968	23.0377834	0.517788955	160
3	-107	19.02786275	0.048503963	0.044240804	23.5380241	0.90785205	1499
1	65.2	15.22793894	-0.04811749	-0.04992381	22.09980202	0.6873565	1169
1	65.2	17.94306332	0.044688222	0.049180297	24.4769845	0.97515765	160
3	-107	11.37002291	-0.04943303	-0.02818294	22.01563794	0.98947355	160
2	11.7	0.546471487	0.01792318	0.00105147	24.5884285	0.51093695	1169
