# Supplementary material for: Tectonic and climatic drivers of Asian monsoon evolution
Source: Nat Commun. 2021 Jun 29;12:4022. doi: 10.1038/s41467-021-24244-z (PMC8242090; doi:10.1038/s41467-021-24244-z)
Supplement: Supplementary file 3 — Source Data [file 41467_2021_24244_MOESM3_ESM.gz › appendix/emul_Thomson.R]

# Emulator code for Tectonic and climatic drivers of Asian monsoon evolution (Thomson et al)
# load up dicekriging package
library(DiceKriging)

# switches for different example code
croval <- 0    		# set to 1 to perform cross-validation
timser <- 0 		# set to 1 to perform time series emulation
sentim <- 0			# set to 1 to calulate time series sensitivity			
toteff <- 1     	# set to 1 to calulate total effect

#read ensemble design (boundary condition inputs for 400 training simulations)
simdata<-read.table("design.csv",header=T,sep= ",")
simdata <- as.data.frame(simdata)
# remove unstable simulations 157 and 351
simdata <- simdata[-157,]
simdata <- simdata[-350,] #simulation 351

#read training simulation outputs (either ISMrainfall or SEAM rainfall)
outputdata <- read.table("ISMrainfall.csv",header=T,sep=',')
outputdata <- as.data.frame(outputdata)
outputdata <- outputdata[-157,]
outputdata <- outputdata[-350]

#read forcing data (note ordering from 30Ma to preindustrial, 1 ka intervals)
forcing <- read.table("forcing.csv",header=T,sep= ",") 


# cross-validation code *****************************************************************
if(croval==1) {
	size <- length(outputdata)
	emul <- rep(0,size)
	simul <- rep(0,size)
 	for (j in 1:size)
 	{ 
# data to build emulator (leaving out simulation j) 		
  		traini <- simdata[-j,]
  		traino <- outputdata[-j]
# data for left out simulation j
  		testi <- simdata[j,]
  		testo <- outputdata[j]
# build emulator using the km function of dicekriging package 
    	GP<- km(formula~.,design=traini,response=traino,nugget.estim=TRUE,covtype="exp",control=list(maxit=200,pgtol=0.005))
# predict let out simuation  	
  		tmp <- predict(GP, newdata=testi, type="UK")
 		emul[j] <- tmp$mean
  		simul[j] <- testo
 	}
# calulate R2 of left-out emulations
 	print(cor(emul,simul)**2)
 	plot(emul,simul)
}

# emulate 30Ma timeseries ************************************************************************
if(timser==1) {
	GP<-km(formula~.,design=simdata,response=outputdata,nugget.estim=TRUE,covtype="exp",control=list(maxit=200,pgtol=0.005))  
	baseline <- predict(GP, newdata=forcing, type="UK")
	plot(baseline$mean)
}

# emulate 30Ma sensitivity **********************************************************
if(sentim==1) {
	GP<-km(formula~.,design=simdata,response=outputdata,nugget.estim=TRUE,covtype="exp",control=list(maxit=200,pgtol=0.005))  
	baseline <- predict(GP, newdata=forcing, type="UK")
	modforcing <- forcing
	modforcing$world <- 1
# or $sealevel<-0, $oro<-1, $CO2<-280.4, and for orbit ($esinw <- 0.016278056, $ecosw<- -0.003730265 and $obl<- 23.4393)
	sensitivity <- predict(GP, newdata=modforcing, type="UK")	
	plot(baseline$mean-sensitivity$mean)
}

# illustrative total effect***************************************************************************
if(toteff==1) {
	
	GP<-km(formula~.,design=simdata,response=outputdata,nugget.estim=TRUE,covtype="exp",control=list(maxit=200,pgtol=0.005))  

#priors illustrated for 30 Ma (see Supplementary Table 1 for individual epochs)

	CO2sd=143
	CO2mean=482
	sea.levelsd=30
	sea.levelmean=20
	mvelpmin=0
	mvelpmax=360
	oblsd=0.50
	oblmean=23.24
	ellsd=0.0131
	ellmean=0.0275
	oromax=1.0
	oromin=0.5

# for defining world in 30 Ma calculations define start and stop year as fraction of 30Ma
    start <- 0.0/30.0
    stop <-  30.0/30.0
    panamadate <- 5.333/30
	tethysdate <- 15.0/30.0

#initialise a dataframe in correct input format (the data will be overwritten below)
	testmatrix<-read.table("design.csv",header=T,sep= ",")
	testmatrix <- as.data.frame(testmatrix)
# we reduce this to 200 parameter combinations for TE calculation	
	testmatrix <- testmatrix[1:200,]
# variance calulated 200 times (to derive expected variance)
	variance <- rep(0,200)
# TE calulated ten times (each time with a new emulator) for uncertainty quantification
	TE <- rep(0,10)
	
	for(loop in 1:10) {
	
		GP<-km(formula~.,design=simdata,response=outputdata,nugget.estim=TRUE,covtype="exp",control=list(maxit=200,pgtol=0.005))  

		for(j in 1:200)
#illustrated for orogeny (see line 140)
			{		
# For the full period we have three possibe values of world (gateways) with differemt probabilities dependent upon duration
			z<-runif(1,min=start,max=stop)
			testmatrix$world[z>tethysdate]<-3
			testmatrix$world[z>panamadate & z<=tethysdate]<-2
			testmatrix$world[z<=panamadate]<-1

# For individual epochs the world is fixed, dependent upon epoch (Supplementary Table 1)
# DELETE COMMENT (#) TO FIX WORLD
#			testmatrix$world <- 1

# Self-shading parameter is fixed at tuned value		
			testmatrix$k16 <- 11.5

# For varied input (i.e. that which TE is being calculated for) Calulate 200 DIFFERENT values i.e.
# testmatrix$VARIABLE <- rnorm(200,mean=VARIABLEmean,sd=VARIABLEsd)
# For fixed inputs (i.e. all others) Calulate 200 IDENTICAL values i.e.
# testmatrix$VARIABLE <- rnorm(1,mean=VARIABLEmean,sd=VARIABLEsd)
		
			testmatrix$sea.level <- rnorm(1,mean=sea.levelmean,sd=sea.levelsd)
			testmatrix$obl <- rnorm(1,mean=oblmean,sd=oblsd)
			testmatrix$CO2 <- rnorm(1,mean=CO2mean,sd=CO2sd)
			testell <- rnorm(1,mean=ellmean,sd=ellsd)
			testmvelp <- runif(1,min=mvelpmin,max=mvelpmax)
			testmatrix$esinw <- testell*sin(testmvelp*3.14159/180)
			testmatrix$ecosw <- testell*cos(testmvelp*3.14159/180)
# oro is the varied input in this illustration 
			testmatrix$oro <- runif(200,min=oromin,max=oromax)

# Ensemble of predictions
			tmp <- predict(GP, newdata=testmatrix, type="UK")
# Variance of predictions			
			variance[j] <- var(tmp$mean)
			}
# Total effect is the mean of the variance, we provide the square root in Table 1
		TE[loop] <- sqrt(mean(variance))
		print(TE[loop])
	}
	print(TE)
# Mean and 1 sigma uncertainty for table 1
	print(c(mean(TE),sqrt(var(TE))))
}
