# Supplementary material for: Tectonic and climatic drivers of Asian monsoon evolution
Source: Nat Commun. 2021 Jun 29;12:4022. doi: 10.1038/s41467-021-24244-z (PMC8242090; doi:10.1038/s41467-021-24244-z)
Supplement: Supplementary file 3 — Source Data [file 41467_2021_24244_MOESM3_ESM.gz › appendix/forcing.csv]

world	sea level	k16	esinw	ecosw	obl	oro	CO2
3	35.02	11.5	-0.030074788	-0.00061132	23.60419958	0.5	661.12
3	41.72	11.5	-0.028704579	0.008494197	23.63164426	0.500033333	643.2
3	47.68	11.5	-0.024770039	0.016664528	23.64671305	0.500066667	626.13
3	52.48	11.5	-0.023242072	0.018493645	23.64883299	0.5001	610.13
3	56.26	11.5	-0.016436799	0.024560364	23.63811868	0.500133333	594.87
3	59.01	11.5	-0.008128589	0.028201924	23.61542955	0.500166667	580.87
3	60.64	11.5	0.000892011	0.029128345	23.58151045	0.5002	568.93
3	61.37	11.5	0.009744668	0.027276596	23.53750729	0.500233333	559.74
3	61.43	11.5	0.017472213	0.022685408	23.48525354	0.500266667	552.06
3	61.02	11.5	0.02344558	0.016032317	23.42618159	0.5003	546.5
3	60.18	11.5	0.026985144	0.007868793	23.36218221	0.500333333	543.05
3	59.16	11.5	0.027729862	-0.000975084	23.29514615	0.500366667	540.08
3	58.01	11.5	0.025739667	-0.009523526	23.22690687	0.5004	535.35
3	56.78	11.5	0.024608882	-0.0112393	23.15924056	0.500433333	529.1
3	55.46	11.5	0.01947924	-0.018282517	23.09403796	0.500466667	524.36
3	54.06	11.5	0.012483755	-0.023159706	23.03278877	0.5005	520.43
3	52.6	11.5	0.004326575	-0.025524911	22.97698268	0.500533333	517.08
3	51.11	11.5	-0.004063331	-0.025211658	22.92776561	0.500566667	515.36
3	49.64	11.5	-0.011788638	-0.022131056	22.8858251	0.5006	516.31
3	48.15	11.5	-0.018012819	-0.016787807	22.85202059	0.500633333	519.12
3	46.54	11.5	-0.022170767	-0.00988353	22.82652397	0.500666667	522.02
3	45	11.5	-0.023683643	-0.001952629	22.80922064	0.5007	525.76
3	43.2	11.5	-0.022869307	0.004893525	22.79993872	0.500733333	530.02
3	41.33	11.5	-0.019606417	0.011947804	22.79827715	0.500766667	534.81
3	39.34	11.5	-0.014260774	0.017495152	22.80349106	0.5008	540.1
3	37.11	11.5	-0.007497067	0.020886227	22.81512211	0.500833333	546.01
3	34.9	11.5	-0.000118792	0.021771676	22.83236814	0.500866667	552.13
3	32.73	11.5	0.007100955	0.020272317	22.8545989	0.5009	557.99
3	30.47	11.5	0.013238743	0.016421033	22.88118414	0.500933333	564.18
3	28.26	11.5	0.017704054	0.010811107	22.9115509	0.500966667	570.87
3	26.15	11.5	0.020024565	0.004179084	22.94512623	0.501	577.96
3	24.17	11.5	0.019943123	-0.002816334	22.98168094	0.501033333	585.29
3	22.2	11.5	0.018392321	-0.007492804	23.02052748	0.501066667	593.53
3	20.31	11.5	0.014581284	-0.013099059	23.06143666	0.5011	603.16
3	18.53	11.5	0.009137483	-0.017067982	23.10417931	0.501133333	612.25
3	17.04	11.5	0.002726706	-0.019000345	23.14846895	0.501166667	619.85
3	15.67	11.5	-0.003827949	-0.018533818	23.19407639	0.5012	626.25
3	15.2	11.5	-0.009874269	-0.016049771	23.24077245	0.501233333	630.85
3	14.6	11.5	-0.014661785	-0.011610205	23.28844254	0.501266667	635.78
3	14.64	11.5	-0.017601634	-0.005896392	23.33668559	0.5013	636.24
3	15.77	11.5	-0.018525327	0.000458491	23.38515782	0.501333333	632.6
3	18.14	11.5	-0.017952989	0.004343735	23.43340086	0.501366667	624.67
3	21.63	11.5	-0.015384824	0.010227212	23.48072718	0.5014	615.45
3	25.61	11.5	-0.01107037	0.014772221	23.52639191	0.501433333	605.96
3	29.25	11.5	-0.005480795	0.017655879	23.56936375	0.501466667	598.74
3	32	11.5	0.000776558	0.018556759	23.60849677	0.5015	596.13
3	33.74	11.5	0.006875484	0.017267516	23.64247316	0.501533333	595.53
3	34.79	11.5	0.012256164	0.014065304	23.67014702	0.501566667	596.43
3	35.44	11.5	0.016298611	0.009327708	23.69014325	0.5016	597.14
3	35.93	11.5	0.018473357	0.003445918	23.70125863	0.501633333	598.31
3	35.91	11.5	0.018714233	0.002629046	23.70251914	0.501666667	599.06
3	35.68	11.5	0.01863722	-0.00356968	23.69289345	0.5017	598.53
3	35.31	11.5	0.016506048	-0.009486613	23.67192319	0.501733333	595.84
3	34.9	11.5	0.012638286	-0.014356735	23.63932189	0.501766667	590.27
3	34.62	11.5	0.007387523	-0.017673102	23.59508955	0.5018	583.76
3	34.42	11.5	0.001304302	-0.019243849	23.53939806	0.501833333	578.07
3	34.27	11.5	-0.004905096	-0.018658009	23.47327873	0.501866667	572.77
3	34.25	11.5	-0.010630357	-0.016169623	23.39724723	0.5019	569.47
3	34.19	11.5	-0.015313253	-0.011978966	23.31279325	0.501933333	568.26
3	34.14	11.5	-0.018324159	-0.006527288	23.22169296	0.501966667	567.8
3	33.62	11.5	-0.019492794	-0.000865521	23.12566523	0.502	569.4
3	32.56	11.5	-0.018791141	0.005284262	23.02717379	0.502033333	571.96
3	31.07	11.5	-0.016180538	0.0110275	22.92896882	0.502066667	575.32
3	29.25	11.5	-0.011839514	0.01556857	22.83368594	0.5021	578.65
3	27.28	11.5	-0.006372004	0.018471848	22.74447641	0.502133333	584.11
3	24.91	11.5	-0.000175356	0.019529213	22.66443421	0.502166667	590.57
3	22.42	11.5	0.005960467	0.018566713	22.59625223	0.5022	598.39
3	19.7	11.5	0.011423516	0.015651562	22.54256608	0.502233333	607.36
3	16.87	11.5	0.015728245	0.011250802	22.5057249	0.502266667	616.45
3	14.07	11.5	0.017619424	0.007688827	22.48687459	0.5023	624.53
3	11.35	11.5	0.018989104	0.001743754	22.48727566	0.502333333	633.38
3	8.9	11.5	0.018462785	-0.004211356	22.50727188	0.502366667	642.07
3	7.25	11.5	0.016089026	-0.009676976	22.54623301	0.5024	648.92
3	5.96	11.5	0.012091859	-0.01408182	22.6034715	0.502433333	659.36
3	5.22	11.5	0.00711621	-0.016936741	22.67738305	0.502466667	671.81
3	4.61	11.5	0.001454322	-0.018070572	22.76561855	0.5025	684.93
3	6.97	11.5	-0.004129223	-0.017454215	22.86600076	0.502533333	693.86
3	9.85	11.5	-0.009159338	-0.01508621	22.97555029	0.502566667	698.37
3	15.26	11.5	-0.013115554	-0.011397702	23.09100128	0.5026	684.1
3	23.86	11.5	-0.014850776	-0.008631557	23.20920248	0.502633333	670.88
3	30.37	11.5	-0.016400581	-0.003627693	23.32665883	0.502666667	661.43
3	34.71	11.5	-0.016465051	0.001441136	23.43981799	0.5027	654.77
3	38.1	11.5	-0.014974201	0.006160695	23.54575789	0.502733333	648.95
3	40.87	11.5	-0.012139296	0.010156922	23.64126995	0.502766667	642.63
3	43.76	11.5	-0.008399128	0.012969925	23.72360399	0.5028	635.94
3	46.35	11.5	-0.004065894	0.014476874	23.79092653	0.502833333	629.47
3	48.33	11.5	0.000434575	0.014626546	23.84123222	0.502866667	623.38
3	49.68	11.5	0.004562773	0.013419515	23.87337515	0.5029	617.52
3	50.57	11.5	0.008048231	0.011045944	23.88695425	0.502933333	611.59
3	51.13	11.5	0.010605801	0.007922224	23.88196952	0.502966667	603.93
3	51.44	11.5	0.011430144	0.00549639	23.85893662	0.503	596.5
3	51.52	11.5	0.012007395	0.001762093	23.81917335	0.503033333	590.73
3	51.49	11.5	0.011489651	-0.001788378	23.76399751	0.503066667	587.29
3	51.35	11.5	0.009852028	-0.004919521	23.69547176	0.5031	586.83
3	51.15	11.5	0.007500916	-0.007280211	23.61594522	0.503133333	587.26
3	51	11.5	0.004651134	-0.008631626	23.52770972	0.503166667	589.03
3	50.77	11.5	0.001652632	-0.009075761	23.43357275	0.5032	588.73
3	50.65	11.5	-0.001187308	-0.008501491	23.33639911	0.503233333	585.1
3	50.37	11.5	-0.003430105	-0.007088724	23.2387098	0.503266667	582.08
3	49.46	11.5	-0.00513923	-0.005188654	23.14348422	0.5033	580.28
3	48.33	11.5	-0.005224835	-0.003981564	23.05352984	0.503333333	577.78
3	47.17	11.5	-0.005592451	-0.001816284	22.97108122	0.503366667	576.94
3	45.8	11.5	-0.005194628	0.000157013	22.89854476	0.5034	577.35
3	44.4	11.5	-0.004137944	0.001695938	22.83792583	0.503433333	578.32
3	42.83	11.5	-0.002661283	0.002657573	22.79037033	0.503466667	580.06
3	41.15	11.5	-0.001128826	0.002832341	22.75702419	0.5035	582.36
3	39.38	11.5	0.000312747	0.002366423	22.73805928	0.503533333	584.9
3	37.61	11.5	0.001114467	0.001553611	22.73313185	0.503566667	587.6
3	35.87	11.5	0.00163704	0.000214245	22.74166892	0.5036	591.03
3	34.07	11.5	0.001512036	-0.001162065	22.76235269	0.503633333	593.73
3	32.25	11.5	0.00070657	-0.002398074	22.79357889	0.503666667	596.75
3	30.57	11.5	-0.000749751	-0.003227049	22.83362864	0.5037	600.14
3	28.86	11.5	-0.001902618	-0.003719641	22.88061118	0.503733333	603.45
3	27.12	11.5	-0.003855233	-0.003315781	22.93269305	0.503766667	607.13
3	25.41	11.5	-0.005733438	-0.002177469	22.98809806	0.5038	610.92
3	23.72	11.5	-0.007089384	-9.35E-05	23.04510737	0.503833333	614.63
3	22.06	11.5	-0.007709427	0.002523743	23.10205937	0.503866667	618.71
3	20.4	11.5	-0.00736147	0.005471229	23.15763628	0.5039	623.77
3	18.87	11.5	-0.005816948	0.008381165	23.21052028	0.503933333	630.75
3	17.38	11.5	-0.003215467	0.010825554	23.25956547	0.503966667	639.75
3	15.94	11.5	0.00029701	0.01231742	23.3039697	0.504	650.89
3	14.59	11.5	0.004495373	0.012675458	23.34287353	0.504033333	663.09
3	13.93	11.5	0.007678868	0.01233986	23.3758759	0.504066667	674.46
3	13.11	11.5	0.011919185	0.010064443	23.40263303	0.5041	683.34
3	13.15	11.5	0.015451389	0.006406801	23.42303033	0.504133333	688.29
3	13.57	11.5	0.017800829	0.001476996	23.43723968	0.504166667	690.56
3	14.29	11.5	0.018424058	-0.004285923	23.44549027	0.5042	687.73
3	16.65	11.5	0.01728941	-0.010207957	23.44806858	0.504233333	674.08
3	22.58	11.5	0.014077632	-0.015831124	23.44566216	0.504266667	650.74
3	29.64	11.5	0.009066472	-0.020387963	23.43867207	0.5043	628.64
3	35.24	11.5	0.002618869	-0.023287204	23.42761399	0.504333333	610.84
3	39.45	11.5	-0.004767636	-0.024077514	23.41306086	0.504366667	595.47
3	42.53	11.5	-0.007772136	-0.024514445	23.39529917	0.5044	581.03
3	45.08	11.5	-0.015389322	-0.021893375	23.37467269	0.504433333	568.72
3	46.9	11.5	-0.022186325	-0.016929957	23.3514106	0.504466667	559.17
3	47.92	11.5	-0.027281814	-0.009827849	23.32557021	0.5045	552.65
3	48.44	11.5	-0.029991222	-0.001194494	23.29743798	0.504533333	548.86
3	48.27	11.5	-0.03000121	0.008189945	23.26712851	0.504566667	546.46
3	47.72	11.5	-0.026997772	0.017344286	23.23487099	0.5046	545.47
3	46.35	11.5	-0.021108917	0.02550335	23.20112377	0.504633333	544.73
3	44.68	11.5	-0.012819996	0.031553052	23.16611605	0.504666667	543.97
3	42.81	11.5	-0.002784611	0.034871998	23.13059267	0.5047	543.04
3	40.79	11.5	-0.001215146	0.035942465	23.09518388	0.504733333	542.35
3	38.71	11.5	0.009912478	0.035452308	23.06074911	0.504766667	542.63
3	36.68	11.5	0.020640472	0.03149038	23.02797593	0.5048	544.54
3	34.62	11.5	0.029921525	0.024358781	22.99778105	0.504833333	548.12
3	32.58	11.5	0.03655895	0.014384419	22.97102392	0.504866667	551.56
3	30.81	11.5	0.040021138	0.002698343	22.94873586	0.5049	554.74
3	29.33	11.5	0.039665018	-0.009725839	22.93183361	0.504933333	558.95
3	28.44	11.5	0.035425396	-0.021693615	22.92117659	0.504966667	564.21
3	28.03	11.5	0.027627576	-0.031945457	22.91779614	0.505	571.39
3	27.77	11.5	0.016932477	-0.039348441	22.9224371	0.505033333	581.2
3	27.72	11.5	0.010033298	-0.04231579	22.93561513	0.505066667	590.89
3	27.57	11.5	-0.003245325	-0.043905222	22.95790319	0.5051	598.16
3	27.39	11.5	-0.016560662	-0.041336006	22.98930128	0.505133333	601.94
3	27.16	11.5	-0.028568136	-0.034815268	23.02958021	0.505166667	602.67
3	26.95	11.5	-0.038065139	-0.024808775	23.07805244	0.5052	600.49
3	26.16	11.5	-0.044115548	-0.012299399	23.13380123	0.505233333	601.55
3	24.6	11.5	-0.046123563	0.001470574	23.19522231	0.505266667	606.16
3	23.29	11.5	-0.04382131	0.015298529	23.26094057	0.5053	613.72
3	22.09	11.5	-0.037411919	0.027853626	23.32883607	0.505333333	627.03
3	20.01	11.5	-0.027582713	0.037814044	23.39696075	0.505366667	644.03
3	17.71	11.5	-0.015116183	0.044489091	23.46330926	0.5054	662.99
3	15.52	11.5	-0.003803473	0.046880964	23.52541788	0.505433333	682.18
3	14.02	11.5	0.010188024	0.045978789	23.58139586	0.505466667	698.79
3	12.83	11.5	0.02331592	0.040905635	23.62912325	0.5055	710.58
3	12.5	11.5	0.034286537	0.032279958	23.66659469	0.505533333	717.84
3	13.81	11.5	0.042144467	0.020712111	23.6922059	0.505566667	716.05
3	18.79	11.5	0.046260258	0.007498199	23.7044672	0.5056	696.13
3	28.46	11.5	0.046308877	-0.006333681	23.70211807	0.505633333	667.02
3	38.5	11.5	0.042211234	-0.019486349	23.68447097	0.505666667	641.94
3	47.02	11.5	0.034587129	-0.030777188	23.65135401	0.5057	620.43
3	53.76	11.5	0.023979092	-0.039246238	23.60282448	0.505733333	604.07
3	58.95	11.5	0.020154128	-0.041012522	23.53974183	0.505766667	593.48
3	62.33	11.5	0.007326714	-0.044727891	23.46342385	0.5058	585.15
3	64.26	11.5	-0.00594941	-0.044515193	23.37558942	0.505833333	575.91
3	64.99	11.5	-0.018537331	-0.040494724	23.27864496	0.505866667	564.69
3	64.96	11.5	-0.029172807	-0.032926515	23.17522608	0.5059	553.02
3	64.44	11.5	-0.037114901	-0.022701172	23.06836945	0.505933333	540.69
3	63.63	11.5	-0.041652257	-0.010745498	22.96157012	0.505966667	530.32
3	62.65	11.5	-0.042329195	0.001948103	22.85803665	0.506	522.63
3	61.54	11.5	-0.039365726	0.014080075	22.76103489	0.506033333	515.77
3	60.3	11.5	-0.033002106	0.024643708	22.6740026	0.506066667	509.04
3	58.77	11.5	-0.023862954	0.032724462	22.59980457	0.5061	502.09
3	57.09	11.5	-0.018197382	0.035470456	22.5410191	0.506133333	496.7
3	55.32	11.5	-0.006820722	0.038479163	22.5002245	0.506166667	492.12
3	53.46	11.5	0.004727552	0.03814919	22.47896777	0.5062	488.92
3	51.28	11.5	0.015398523	0.034345012	22.47845211	0.506233333	487.31
3	48.97	11.5	0.024249547	0.02776932	22.49936507	0.506266667	486.94
3	46.53	11.5	0.030709899	0.019086724	22.54136287	0.5063	487.59
3	44.07	11.5	0.034113355	0.009141637	22.60364338	0.506333333	488.69
3	41.59	11.5	0.03452184	-0.001119887	22.68465962	0.506366667	490.39
3	39.18	11.5	0.032011154	-0.010668111	22.78183326	0.5064	491.8
3	36.89	11.5	0.026938744	-0.018914732	22.89212763	0.506433333	492.29
3	34.85	11.5	0.021406009	-0.02389102	23.01239148	0.506466667	491.69
3	33.09	11.5	0.013523285	-0.028141323	23.13855678	0.5065	490.44
3	31.39	11.5	0.004978245	-0.029977452	23.26695662	0.506533333	487.89
3	29.84	11.5	-0.00338458	-0.029311238	23.39398137	0.506566667	486.97
3	28.54	11.5	-0.010888936	-0.026444922	23.5157349	0.5066	487.13
3	27.91	11.5	-0.017171762	-0.021812925	23.62929513	0.506633333	487.76
3	27.46	11.5	-0.021644064	-0.015895654	23.73173999	0.506666667	489.14
3	26.82	11.5	-0.02426591	-0.00919327	23.82054845	0.5067	492.6
3	25.81	11.5	-0.024954307	-0.002416116	23.89394434	0.506733333	496.98
3	24.25	11.5	-0.023881301	0.004072169	23.95038068	0.506766667	501.05
3	22.56	11.5	-0.021143123	0.009771674	23.98842508	0.5068	505.61
3	20.83	11.5	-0.01735304	0.014317367	24.00750457	0.506833333	510.52
3	19.02	11.5	-0.016433388	0.014062625	24.00727539	0.506866667	515.56
3	17.36	11.5	-0.011906313	0.017096645	23.98756564	0.5069	521.77
3	16.04	11.5	-0.00702659	0.018766687	23.94917747	0.506933333	528.7
3	15.01	11.5	-0.002101751	0.019169124	23.8930849	0.506966667	534.38
3	14.17	11.5	0.002545199	0.01841696	23.82066304	0.507	541.97
3	13.68	11.5	0.006578833	0.016614929	23.73420371	0.507033333	548.73
3	13.01	11.5	0.009977357	0.014081581	23.63582685	0.507066667	555.64
3	13.45	11.5	0.012547197	0.011028366	23.52839727	0.5071	558.53
3	15.42	11.5	0.014230699	0.007591564	23.41495162	0.507133333	560.61
3	16.91	11.5	0.015157699	0.004102238	23.2984693	0.507166667	564.5
3	17.74	11.5	0.015328022	0.000654767	23.18187239	0.5072	569.75
3	18.22	11.5	0.014756289	-0.002659316	23.06819756	0.507233333	573.99
3	19.23	11.5	0.013691995	-0.00567635	22.95985125	0.507266667	579.12
3	19.82	11.5	0.012658879	-0.007453112	22.85923986	0.5073	583.19
3	20.24	11.5	0.010752061	-0.010005057	22.76842605	0.507333333	589.06
3	19.94	11.5	0.008460465	-0.012099431	22.6888995	0.507366667	595.92
3	19.08	11.5	0.005792349	-0.013807223	22.62186344	0.5074	602.96
3	18.06	11.5	0.002626644	-0.01504747	22.56869296	0.507433333	610.79
3	17.03	11.5	-0.000669377	-0.015634677	22.52978912	0.507466667	621.94
3	14.84	11.5	-0.00434826	-0.015562966	22.50578219	0.5075	636.2
3	12.54	11.5	-0.008090549	-0.014659623	22.49713053	0.507533333	651.19
3	10.11	11.5	-0.011732373	-0.012840088	22.50371954	0.507566667	666.48
3	7.85	11.5	-0.015068346	-0.010031318	22.52520546	0.5076	681.95
3	5.87	11.5	-0.017889552	-0.006334699	22.56101532	0.507633333	695.83
3	4.3	11.5	-0.019688015	-0.0017314	22.60994592	0.507666667	708.49
3	3.9	11.5	-0.020414405	0.003480625	22.67073674	0.5077	718.68
3	3.33	11.5	-0.019735417	0.009003121	22.74178351	0.507733333	728.57
3	2.97	11.5	-0.019217453	0.012016311	22.82108087	0.507766667	739.99
3	2.84	11.5	-0.016100826	0.017410261	22.90679535	0.5078	745.72
3	4.15	11.5	-0.01140692	0.022007433	22.99686432	0.507833333	741.42
3	7.37	11.5	-0.00525167	0.025333384	23.0894543	0.507866667	732.85
3	14.47	11.5	0.001832139	0.026944783	23.18290372	0.5079	692.98
3	26.32	11.5	0.009430519	0.026463903	23.27578017	0.507933333	661.61
3	33.21	11.5	0.017044872	0.023855316	23.36653669	0.507966667	645.27
3	38.15	11.5	0.023766235	0.018959105	23.45379816	0.508	631.03
3	42.52	11.5	0.029143905	0.012144427	23.53647597	0.508033333	615.72
3	47.08	11.5	0.032544147	0.003745741	23.61319502	0.508066667	598.25
3	51.38	11.5	0.033393676	-0.005563789	23.68252291	0.5081	580.74
3	55.21	11.5	0.033692138	-0.009441395	23.74354292	0.508133333	562.94
3	58.61	11.5	0.030717576	-0.018977512	23.79465075	0.508166667	546.81
3	61.14	11.5	0.024874435	-0.027643	23.83481509	0.5082	532.74
3	62.72	11.5	0.016596048	-0.03447427	23.86300462	0.508233333	519.8
3	63.52	11.5	0.006438097	-0.038744743	23.87841718	0.508266667	508.33
3	63.57	11.5	-0.004915674	-0.040037362	23.88036524	0.5083	497.86
3	63.25	11.5	-0.016447889	-0.037908538	23.86884879	0.508333333	487.49
3	62.59	11.5	-0.02709289	-0.03241059	23.84369594	0.508366667	477.66
3	61.75	11.5	-0.036076242	-0.023878691	23.80513588	0.5084	469.62
3	60.76	11.5	-0.04222841	-0.012825095	23.75391345	0.508433333	462.78
3	59.67	11.5	-0.045017668	-0.000172917	23.69054432	0.508466667	456.13
3	58.5	11.5	-0.045730492	0.003810824	23.6161744	0.5085	450.1
3	57.23	11.5	-0.043438033	0.01716628	23.53223608	0.508533333	445.08
3	55.83	11.5	-0.037165014	0.029551684	23.43987529	0.508566667	441.09
3	54.32	11.5	-0.027432684	0.039685405	23.34086818	0.5086	438.06
3	52.71	11.5	-0.014810814	0.046673407	23.23750659	0.508633333	435.94
3	51.06	11.5	-0.00045723	0.049618893	23.13173858	0.508666667	434.81
3	49.38	11.5	0.014336452	0.048180265	23.02625705	0.5087	433.76
3	47.6	11.5	0.028268453	0.042229891	22.92392679	0.508733333	433.86
3	45.96	11.5	0.039969654	0.032328106	22.82726881	0.508766667	435.02
3	44.05	11.5	0.048181001	0.019084404	22.73903331	0.5088	436.83
3	42.12	11.5	0.052114492	0.003883661	22.66214238	0.508833333	439.48
3	39.85	11.5	0.052306479	-0.006304086	22.59871595	0.508866667	442.91
3	37.35	11.5	0.048202687	-0.021840957	22.55104586	0.5089	447.45
3	34.63	11.5	0.039637006	-0.035512952	22.5205645	0.508933333	452.77
3	31.85	11.5	0.027222428	-0.045970391	22.50830321	0.508966667	458.64
3	28.98	11.5	0.012055333	-0.052191813	22.51460574	0.509	465.26
3	26.23	11.5	-0.004169219	-0.053509823	22.53970129	0.509033333	472.4
3	23.85	11.5	-0.020133923	-0.049779443	22.58244395	0.509066667	479.45
3	21.88	11.5	-0.034218536	-0.041416904	22.64214615	0.5091	487.38
3	19.82	11.5	-0.045005802	-0.029208256	22.71714632	0.509133333	496.93
3	17.34	11.5	-0.051558405	-0.014312125	22.80520994	0.509166667	509.05
3	14.73	11.5	-0.051765279	-0.01323736	22.90404516	0.5092	521.39
3	12.24	11.5	-0.053064649	0.002810036	23.01095908	0.509233333	534.31
3	9.94	11.5	-0.049645334	0.018384352	23.12262855	0.509266667	546.75
3	7.98	11.5	-0.04176624	0.032028329	23.23624609	0.5093	558.13
3	7.09	11.5	-0.030226764	0.042662207	23.34843122	0.509333333	565.35
3	8.83	11.5	-0.016232165	0.049285788	23.45568892	0.509366667	566.27
3	11.67	11.5	-0.001150757	0.051404121	23.5550398	0.5094	559.75
3	18.28	11.5	0.013839011	0.049049068	23.64373367	0.509433333	537.34
3	28.54	11.5	0.027164362	0.042430444	23.71919221	0.509466667	516.5
3	36.41	11.5	0.037832392	0.03230901	23.77975385	0.5095	501.17
3	42.54	11.5	0.045065036	0.019703005	23.8238143	0.509533333	488.77
3	47.31	11.5	0.048090115	0.005744516	23.85034225	0.509566667	478.66
3	50.91	11.5	0.046996453	-0.00826686	23.8591085	0.5096	471.1
3	53.25	11.5	0.041939263	-0.021173393	23.84988388	0.509633333	465.57
3	54.5	11.5	0.03343602	-0.031809669	23.82312676	0.509666667	461.37
3	54.78	11.5	0.022388048	-0.03944888	23.77986844	0.5097	458.05
3	54.51	11.5	0.009874767	-0.043337209	23.72114027	0.509733333	456.19
3	53.5	11.5	-0.003064349	-0.043493183	23.64848922	0.509766667	454.2
3	52.32	11.5	-0.015241396	-0.039852956	23.56409254	0.5098	452.16
3	51.19	11.5	-0.025529519	-0.032986885	23.47012746	0.509833333	450.34
3	49.92	11.5	-0.033269751	-0.023563426	23.36934418	0.509866667	449.08
3	48.3	11.5	-0.034863634	-0.019193953	23.26489398	0.5099	449.05
3	46.28	11.5	-0.037930775	-0.00795024	23.15969892	0.509933333	451.45
3	44.09	11.5	-0.037607833	0.003352899	23.05719677	0.509966667	454.8
3	41.8	11.5	-0.034047929	0.013820529	22.96071068	0.51	459.65
3	39.49	11.5	-0.027612739	0.022498412	22.87293355	0.510033333	465.98
3	37.14	11.5	-0.019298923	0.028702128	22.79684475	0.510066667	473.38
3	34.84	11.5	-0.009714222	0.03203973	22.73467883	0.5101	481.51
3	32.5	11.5	9.70E-05	0.032359855	22.68804007	0.510133333	490.74
3	30.26	11.5	0.009159842	0.029858585	22.65813167	0.510166667	499.4
3	27.95	11.5	0.016831805	0.024927423	22.64558389	0.5102	508.79
3	25.73	11.5	0.022488055	0.018242676	22.65028215	0.510233333	519.33
3	23.57	11.5	0.023464131	0.01482854	22.67188266	0.510266667	529.42
3	21.32	11.5	0.025628797	0.007077182	22.70941139	0.5103	539.66
3	19.01	11.5	0.025452086	-0.000500186	22.76132137	0.510333333	551.34
3	16.89	11.5	0.023082118	-0.007438202	22.8261229	0.510366667	563.91
3	14.87	11.5	0.019081554	-0.012990972	22.90169603	0.5104	576.37
3	12.98	11.5	0.013958784	-0.016959174	22.98569164	0.510433333	588.91
3	11.72	11.5	0.008137698	-0.019096398	23.0758179	0.510466667	601.97
3	10.8	11.5	0.002442	-0.019507748	23.16938191	0.5105	615.89
3	9.86	11.5	-0.002801841	-0.018270412	23.26357617	0.510533333	629.8
3	9.14	11.5	-0.007230481	-0.015846352	23.35576508	0.510566667	642.14
3	8.74	11.5	-0.010448081	-0.012483727	23.44325574	0.5106	655.88
3	8.33	11.5	-0.010358618	-0.011110136	23.52346983	0.510633333	666.38
3	10.19	11.5	-0.012024687	-0.007517158	23.59428741	0.510666667	670.7
3	12.94	11.5	-0.012482974	-0.003946621	23.65376043	0.5107	672.99
3	16.71	11.5	-0.012055251	-0.000707599	23.7003992	0.510733333	664.13
3	23.59	11.5	-0.010980176	0.001961491	23.73334427	0.510766667	646.32
3	30.8	11.5	-0.009329892	0.00399949	23.75185081	0.5108	632.44
3	35.88	11.5	-0.00756332	0.005397913	23.75586151	0.510833333	623.78
3	39.48	11.5	-0.005812945	0.006139763	23.74577745	0.510866667	616.46
3	42.27	11.5	-0.004207091	0.006493193	23.72188511	0.5109	609.79
3	44.76	11.5	-0.002847329	0.006485492	23.68504393	0.510933333	603.31
3	46.89	11.5	-0.001907062	0.006356069	23.63622792	0.510966667	597.86
3	48.56	11.5	-0.00099618	0.006237958	23.57635383	0.511	593.41
3	49.8	11.5	-0.000371121	0.006217935	23.50679676	0.511033333	590.06
3	50.59	11.5	0.000310176	0.006332408	23.42904638	0.511066667	587.37
3	50.83	11.5	0.001171761	0.006551031	23.34476429	0.5111	585.76
3	50.8	11.5	0.002253876	0.006778089	23.25572665	0.511133333	584.22
3	50.62	11.5	0.003600105	0.006833697	23.16428259	0.511166667	583.05
3	50.27	11.5	0.004062194	0.00744486	23.07243745	0.5112	581.11
3	49.63	11.5	0.005999405	0.007039257	22.98299874	0.511233333	582.78
3	48.52	11.5	0.008092791	0.006001029	22.89820099	0.511266667	586.68
3	47.32	11.5	0.010156474	0.004242651	22.82056521	0.5113	592.78
3	45.92	11.5	0.011772361	0.001724507	22.75226864	0.511333333	599.15
3	44.49	11.5	0.012733108	-0.001490084	22.69525934	0.511366667	606.86
3	42.87	11.5	0.012829095	-0.005149495	22.65102699	0.5114	615.74
3	41.06	11.5	0.011692199	-0.009003417	22.62071753	0.511433333	625.37
3	39.16	11.5	0.00933649	-0.012675646	22.60519037	0.511466667	635.89
3	37.31	11.5	0.005836699	-0.015674566	22.60456012	0.5115	647.3
3	35.34	11.5	0.001249745	-0.017671864	22.61888406	0.511533333	659.89
3	33.29	11.5	-0.004057154	-0.018243306	22.64770384	0.511566667	672.87
3	31.45	11.5	-0.00601779	-0.018687988	22.6903319	0.5116	685.05
3	29.6	11.5	-0.011763868	-0.016975212	22.7459088	0.511633333	698.29
3	27.75	11.5	-0.016841459	-0.013480224	22.81328864	0.511666667	711.47
3	26.08	11.5	-0.020882408	-0.008406555	22.89115361	0.5117	724.32
3	24.88	11.5	-0.023343416	-0.002092348	22.97789942	0.511733333	737.14
3	24.12	11.5	-0.023870902	0.004906826	23.0717499	0.511766667	746.83
3	24.06	11.5	-0.022123328	0.01203087	23.17052783	0.5118	753.55
3	24.7	11.5	-0.018368325	0.018511259	23.27211324	0.511833333	754.16
3	27.15	11.5	-0.012565167	0.02376578	23.37421432	0.511866667	746.69
3	31.48	11.5	-0.005266792	0.027151904	23.47402357	0.5119	730.33
3	37.08	11.5	0.002873646	0.02827736	23.56936375	0.511933333	709.66
3	42.98	11.5	0.00485582	0.028730542	23.65765654	0.511966667	684.74
3	48.72	11.5	0.013342505	0.026704297	23.73689661	0.512	660.45
3	53.49	11.5	0.020950904	0.022157249	23.80525047	0.512033333	637.87
3	57.26	11.5	0.027055521	0.015389174	23.86128574	0.512066667	617.75
3	59.88	11.5	0.031014126	0.006989653	23.90351273	0.5121	600.98
3	61.37	11.5	0.032197256	-0.002445563	23.93124389	0.512133333	585.11
3	62.07	11.5	0.030641638	-0.011948906	23.94384896	0.512166667	571.13
3	62.21	11.5	0.026217886	-0.020749017	23.9406404	0.5122	559.09
3	62	11.5	0.019222427	-0.027892901	23.92179009	0.512233333	548.35
3	61.29	11.5	0.010324576	-0.032805682	23.88712614	0.512266667	538.79
3	60.38	11.5	0.000722045	-0.034750499	23.83687774	0.5123	529.92
3	59.36	11.5	-0.009693265	-0.033850482	23.77184703	0.512333333	520.85
3	58.25	11.5	-0.019409691	-0.02972635	23.69266427	0.512366667	512.9
3	57.08	11.5	-0.02756799	-0.022812913	23.60081913	0.5124	505.23
3	55.9	11.5	-0.033416075	-0.01364606	23.49825969	0.512433333	498.19
3	54.77	11.5	-0.036106317	-0.003051086	23.38716317	0.512466667	492.27
3	53.6	11.5	-0.035492706	0.007985752	23.2699933	0.5125	486.99
3	52.58	11.5	-0.031572043	0.018385111	23.14967216	0.512533333	482.61
3	51.48	11.5	-0.024463171	0.027129212	23.02906455	0.512566667	478.42
3	50.31	11.5	-0.015050157	0.033330629	22.91120713	0.5126	476.02
3	48.99	11.5	-0.004144651	0.036286063	22.79925118	0.512633333	474.51
3	47.44	11.5	0.001087825	0.036427761	22.6957177	0.512666667	473.68
3	45.65	11.5	0.012264447	0.034197255	22.60324231	0.5127	473.94
3	43.64	11.5	0.022123817	0.028557877	22.52423143	0.512733333	474.59
3	41.42	11.5	0.029829337	0.020138588	22.46057582	0.512766667	476.18
3	39	11.5	0.034348088	0.009727663	22.41393706	0.5128	479.07
3	36.48	11.5	0.03538474	-0.001511322	22.38603401	0.512833333	482.83
3	33.92	11.5	0.032857931	-0.012476698	22.37772613	0.512866667	486.99
3	31.36	11.5	0.027003296	-0.021921221	22.38947176	0.5129	492.02
3	28.84	11.5	0.018483831	-0.029027617	22.42161469	0.512933333	497.21
3	26.49	11.5	0.008368867	-0.03293743	22.47341008	0.512966667	502.72
3	24.18	11.5	0.000916513	-0.033573493	22.543712	0.513	510.64
3	21.67	11.5	-0.009564919	-0.031653417	22.63131725	0.513033333	521
3	19.07	11.5	-0.018664405	-0.026674578	22.73347562	0.513066667	532.72
3	16.51	11.5	-0.025678348	-0.019098441	22.8477234	0.5131	545.06
3	14.22	11.5	-0.029828045	-0.009925211	22.97113851	0.513133333	556.7
3	12.89	11.5	-0.030766867	-9.03E-05	23.1002832	0.513166667	565.4
3	11.68	11.5	-0.028650743	0.009353837	23.23189161	0.5132	572.39
3	11.17	11.5	-0.023750376	0.017455523	23.36315624	0.513233333	576.96
3	11.47	11.5	-0.016641145	0.02343816	23.49069664	0.513266667	578.93
3	13.43	11.5	-0.008478091	0.026744366	23.61170533	0.5133	571.93
3	18.53	11.5	6.02E-05	0.027327934	23.72377587	0.513333333	559.27
3	24.07	11.5	0.008503061	0.025201158	23.82432997	0.513366667	546.35
3	29.08	11.5	0.015519972	0.020692521	23.91136226	0.5134	537.34
3	32.47	11.5	0.020667496	0.01428003	23.98309657	0.513433333	531.82
3	34.87	11.5	0.023473235	0.00679516	24.03764215	0.513466667	528.4
3	36.6	11.5	0.023659718	-0.001003755	24.07379579	0.5135	525.71
3	37.77	11.5	0.021413272	-0.008251212	24.09052616	0.513533333	523.36
3	38.51	11.5	0.017169665	-0.014276958	24.08703112	0.513566667	522.5
3	38.41	11.5	0.011187073	-0.018412942	24.06348255	0.5136	522.32
3	37.9	11.5	0.008425408	-0.019137414	24.02033883	0.513633333	521.36
3	37.2	11.5	0.001659286	-0.020171871	23.95834479	0.513666667	520.84
3	35.83	11.5	-0.004985984	-0.018946937	23.87921932	0.5137	522.13
3	34.42	11.5	-0.010632114	-0.015694776	23.78496777	0.513733333	523.44
3	33.05	11.5	-0.01479655	-0.010834252	23.67771007	0.513766667	523.9
3	31.73	11.5	-0.01708904	-0.004966118	23.56042561	0.5138	525.92
3	30.47	11.5	-0.017211467	0.001152346	23.43586458	0.513833333	529.9
3	29.22	11.5	-0.015238477	0.006919718	23.30694908	0.513866667	534.3
3	27.92	11.5	-0.011576685	0.011523017	23.17677307	0.5139	539.56
3	26.48	11.5	-0.009109005	0.013116211	23.04843052	0.513933333	546.67
3	24.9	11.5	-0.003695527	0.015202273	22.92461434	0.513966667	557.45
3	23.19	11.5	0.001971396	0.01530657	22.80876227	0.514	571.47
3	21.22	11.5	0.007371758	0.013380729	22.70345263	0.514033333	587.71
3	18.85	11.5	0.011686939	0.009748508	22.61143561	0.514066667	607.62
3	16.43	11.5	0.014379864	0.004809999	22.53523222	0.5141	629.15
3	13.82	11.5	0.015231441	-0.000731569	22.47701971	0.514133333	653.48
3	11.22	11.5	0.014067741	-0.006265674	22.43817317	0.514166667	679.66
3	8.87	11.5	0.010920049	-0.010977558	22.42006771	0.5142	706.8
3	6.99	11.5	0.008719377	-0.013130617	22.42298979	0.514233333	733.33
3	5.62	11.5	0.003524491	-0.015602884	22.44648106	0.514266667	759.49
3	4.87	11.5	-0.002241084	-0.016122991	22.48979667	0.5143	785.5
3	4.56	11.5	-0.007851658	-0.014648408	22.55127504	0.514333333	807.57
3	6.81	11.5	-0.012667536	-0.011256129	22.62862434	0.514366667	820.67
3	10.56	11.5	-0.016169476	-0.00638369	22.71978193	0.5144	826.86
3	17.24	11.5	-0.017738623	-0.00057685	22.82176842	0.514433333	811.23
3	26.66	11.5	-0.017323619	0.005556749	22.93148983	0.514466667	797.32
3	34.01	11.5	-0.014922742	0.01124626	23.04631058	0.5145	792.11
3	39.19	11.5	-0.012414261	0.014546941	23.16302208	0.514533333	789.85
3	43.72	11.5	-0.007215705	0.018237417	23.27870226	0.514566667	785.96
3	47.97	11.5	-0.001033541	0.020128483	23.3907728	0.5146	782.71
3	51.61	11.5	0.005639025	0.019839154	23.49648352	0.514633333	776.62
3	54.74	11.5	0.011882437	0.017519539	23.59319879	0.514666667	769.26
3	57.28	11.5	0.017163288	0.013198006	23.67897057	0.5147	761.57
3	59.12	11.5	0.020972048	0.00737801	23.75150703	0.514733333	754.74
3	60.36	11.5	0.022701096	0.000559928	23.80914659	0.514766667	748.04
3	61.13	11.5	0.022249131	-0.006577428	23.85080062	0.5148	740.8
3	61.6	11.5	0.019906463	-0.012962745	23.8754951	0.514833333	734.67
3	61.87	11.5	0.015250329	-0.018773343	23.88265707	0.514866667	728.64
3	62.03	11.5	0.008979654	-0.022972332	23.8726876	0.5149	722.31
3	62.23	11.5	0.001682254	-0.025060601	23.84593048	0.514933333	717.31
3	62.38	11.5	-0.006120392	-0.024791694	23.80370349	0.514966667	711.93
3	62.72	11.5	-0.013551981	-0.022151317	23.74743903	0.515	704.38
3	63.19	11.5	-0.019867901	-0.01725531	23.67879869	0.515033333	695.27
3	63.83	11.5	-0.024531866	-0.010592421	23.5999024	0.515066667	684.82
3	64.6	11.5	-0.026972785	-0.002663772	23.5129847	0.5151	673.87
3	65.41	11.5	-0.02676631	0.005663879	23.42016554	0.515133333	663.64
3	66.08	11.5	-0.024146022	0.013732696	23.32390863	0.515166667	654.18
3	66.58	11.5	-0.020975769	0.018586925	23.22667769	0.5152	640.54
3	66.81	11.5	-0.014464458	0.024327747	23.13082185	0.515233333	624.56
3	66.78	11.5	-0.006425585	0.027860623	23.03869024	0.515266667	610.17
3	66.47	11.5	0.002387519	0.028722943	22.95286116	0.5153	596.36
3	66	11.5	0.011193625	0.026794893	22.87539727	0.515333333	582.63
3	65.37	11.5	0.018915153	0.022259818	22.80864768	0.515366667	573.78
3	64.6	11.5	0.02498905	0.015473753	22.75444588	0.5154	567.48
3	63.71	11.5	0.028658741	0.007091128	22.71422424	0.515433333	560.81
3	62.71	11.5	0.029522012	-0.00198991	22.68907139	0.515466667	553
3	61.6	11.5	0.02753274	-0.010997825	22.6793884	0.5155	543.1
3	60.39	11.5	0.02581615	-0.014691971	22.68511798	0.515533333	533.26
3	59.09	11.5	0.020021112	-0.021861422	22.70580176	0.515566667	523.6
3	57.74	11.5	0.012366919	-0.026885033	22.74046571	0.5156	514.62
3	56.33	11.5	0.003591957	-0.02929763	22.78762013	0.515633333	506.27
3	54.83	11.5	-0.005551425	-0.028836498	22.84577535	0.515666667	501.97
3	53.27	11.5	-0.013949841	-0.02564436	22.91286871	0.5157	502.46
3	51.68	11.5	-0.020901338	-0.020049675	22.98718133	0.515733333	504.7
3	50.11	11.5	-0.025855685	-0.012585353	23.06665058	0.515766667	507.31
3	48.68	11.5	-0.028107477	-0.004169171	23.14932839	0.5158	510.51
3	47.29	11.5	-0.027752417	0.004513209	23.23298023	0.515833333	512.59
3	45.88	11.5	-0.027198261	0.005596107	23.31565804	0.515866667	511.96
3	44.37	11.5	-0.023882964	0.013331764	23.39518458	0.5159	510.86
3	42.87	11.5	-0.018405269	0.019615007	23.46943991	0.515933333	510.08
3	41.31	11.5	-0.011544241	0.023824424	23.53659056	0.515966667	509.56
3	39.58	11.5	-0.003689491	0.025664155	23.59480307	0.516	509.53
3	37.84	11.5	0.004062155	0.025050784	23.64235857	0.516033333	508.54
3	36.18	11.5	0.011097508	0.022161713	23.67828302	0.516066667	508.37
3	34.65	11.5	0.016812976	0.017334879	23.70125863	0.5161	508.42
3	33.37	11.5	0.020627035	0.011190421	23.71105621	0.516133333	509.32
3	31.82	11.5	0.022258272	0.004348145	23.70750387	0.516166667	512.19
3	30.03	11.5	0.021919886	0.00122341	23.69094539	0.5162	516.07
3	28.24	11.5	0.020454162	-0.005212957	23.66201102	0.516233333	518.95
3	26.42	11.5	0.017132256	-0.010675223	23.62167479	0.516266667	521.52
3	24.64	11.5	0.012564515	-0.014678987	23.57091073	0.5163	524.47
3	22.94	11.5	0.007073229	-0.016924393	23.51120853	0.516333333	528.09
3	21.39	11.5	0.001486522	-0.017261109	23.44394329	0.516366667	532.65
3	19.99	11.5	-0.003654214	-0.015926152	23.3704328	0.5164	538.31
3	18.72	11.5	-0.007846874	-0.013035444	23.29228136	0.516433333	544.66
3	17.6	11.5	-0.010761833	-0.009257936	23.21109324	0.516466667	550.4
3	16.32	11.5	-0.01203031	-0.004952952	23.12847272	0.5165	555.09
3	14.97	11.5	-0.011639847	-0.002522314	23.04653976	0.516533333	560.68
3	13.34	11.5	-0.010701231	0.00126721	22.96735699	0.516566667	565.39
3	11.5	11.5	-0.008587409	0.004157775	22.89298707	0.5166	568.98
3	9.53	11.5	-0.005891237	0.006003186	22.82583642	0.516633333	573
3	7.55	11.5	-0.002977996	0.00656076	22.76779579	0.516666667	577.87
3	5.87	11.5	-0.000268553	0.005984978	22.72081325	0.5167	582.84
3	4.36	11.5	0.001658177	0.004517277	22.68637849	0.516733333	589
3	2.99	11.5	0.002660323	0.002515075	22.66569471	0.516766667	596.77
3	2.07	11.5	0.002469649	0.0011109	22.65916299	0.5168	606.21
3	1.01	11.5	0.001900338	-0.000823259	22.6671844	0.516833333	612.75
3	0.79	11.5	0.000501349	-0.002250841	22.68924328	0.516866667	617.76
3	0.87	11.5	-0.001451453	-0.002822687	22.72493855	0.5169	621.5
3	3.08	11.5	-0.003714867	-0.002322267	22.77335348	0.516933333	617.6
3	5.35	11.5	-0.005604768	-0.000774303	22.83351405	0.516966667	619.45
3	8.41	11.5	-0.006780235	0.001666355	22.90410245	0.517	597.91
3	19.02	11.5	-0.0069397	0.004741792	22.98385818	0.517033333	573.48
3	24.06	11.5	-0.005775849	0.007877398	23.07100506	0.517066667	565.59
3	25.32	11.5	-0.00325952	0.010696385	23.16376692	0.5171	562.66
3	25.7	11.5	0.00029083	0.012553632	23.26025302	0.517133333	559.8
3	25.87	11.5	0.004717847	0.013172622	23.3582288	0.517166667	557.68
3	25.93	11.5	0.009450564	0.012097109	23.45517326	0.5172	555.08
3	25.71	11.5	0.013812438	0.009441552	23.54873727	0.517233333	552.38
3	25.45	11.5	0.016883385	0.006512797	23.63628522	0.517266667	549.02
3	25.19	11.5	0.019424197	0.001196284	23.71541069	0.5173	544.99
3	24.91	11.5	0.020136031	-0.005051521	23.78393644	0.517333333	540.6
3	24.71	11.5	0.018827211	-0.011560137	23.83997171	0.517366667	534.01
3	24.73	11.5	0.015380106	-0.017664723	23.88185493	0.5174	526.43
3	25.12	11.5	0.009864284	-0.022593502	23.90855476	0.517433333	519.1
3	26.48	11.5	0.002844273	-0.025793654	23.91915448	0.517466667	508.35
3	29.57	11.5	-0.005164054	-0.026707328	23.91325302	0.5175	496.96
3	33.14	11.5	-0.0135122	-0.02501484	23.89096496	0.517533333	488.49
3	36.27	11.5	-0.02114543	-0.020775888	23.85251949	0.517566667	482.18
3	38.66	11.5	-0.0226147	-0.020940616	23.79843227	0.5176	476.2
3	40.27	11.5	-0.028914576	-0.013818736	23.72967734	0.517633333	471.12
3	41.21	11.5	-0.032824648	-0.004801747	23.6473433	0.517666667	466.38
3	41.59	11.5	-0.033846858	0.005298048	23.55280527	0.5177	463.23
3	41.11	11.5	-0.031836593	0.015604114	23.44806858	0.517733333	460.25
3	39.91	11.5	-0.026443526	0.025022725	23.3351386	0.517766667	460.6
3	37.89	11.5	-0.018366897	0.032671203	23.21653634	0.5178	461.14
3	35.62	11.5	-0.00803104	0.037606017	23.09512658	0.517833333	462.29
3	33.12	11.5	0.003683676	0.039198293	22.97394601	0.517866667	465.34
3	30.44	11.5	0.01557479	0.037165497	22.85631777	0.5179	469.61
3	27.69	11.5	0.023751679	0.033572658	22.74573692	0.517933333	475.54
3	24.94	11.5	0.03344659	0.025363561	22.64518282	0.517966667	483.04
3	22.12	11.5	0.040253649	0.014418402	22.55774946	0.518	492.39
3	19.15	11.5	0.043439942	0.001616273	22.48612974	0.518033333	504.28
3	16.24	11.5	0.042657277	-0.011753883	22.432329	0.518066667	518.97
3	13.29	11.5	0.037649136	-0.024463499	22.39812342	0.5181	535.78
3	10.67	11.5	0.02889792	-0.035184971	22.38477351	0.518133333	553.19
3	8.9	11.5	0.017214536	-0.042884919	22.39268032	0.518166667	571.76
3	7.47	11.5	0.003498739	-0.046634939	22.42178658	0.5182	589.24
3	6.99	11.5	-0.010829243	-0.046095011	22.4718058	0.518233333	604.05
3	7.42	11.5	-0.024404254	-0.041172848	22.54130558	0.518266667	614.41
3	9.13	11.5	-0.033427402	-0.034988582	22.62873894	0.5183	622.46
3	10.71	11.5	-0.042779911	-0.023637737	22.73210052	0.518333333	627.5
3	13.31	11.5	-0.048239866	-0.010007627	22.84835366	0.518366667	627.96
3	16.84	11.5	-0.049514734	0.004780808	22.97463356	0.5184	625.14
3	20.1	11.5	-0.046234907	0.019270223	23.10744517	0.518433333	622.93
3	23.12	11.5	-0.038838913	0.032171825	23.24300699	0.518466667	623.97
3	25.17	11.5	-0.027924282	0.042366066	23.37793855	0.5185	630.44
3	25.43	11.5	-0.014540524	0.048912472	23.50863022	0.518533333	639.76
3	24.95	11.5	0.000298832	0.051232128	23.63164426	0.518566667	650.34
3	24.23	11.5	0.015052458	0.049191521	23.74400128	0.5186	659.93
3	23.63	11.5	0.020339305	0.047434249	23.84318028	0.518633333	668.42
3	23.19	11.5	0.033201476	0.039675839	23.92648834	0.518666667	676.38
3	23.01	11.5	0.043204198	0.02860767	23.99260767	0.5187	682.2
3	23.38	11.5	0.049640768	0.015108357	24.04010587	0.518733333	683.4
3	25.71	11.5	0.051954272	0.000274982	24.06789433	0.518766667	675.61
3	31.22	11.5	0.049836983	-0.014476663	24.07574385	0.5188	658.67
3	38.45	11.5	0.043618579	-0.028116021	24.06365444	0.518833333	631.89
3	47	11.5	0.033810262	-0.039339173	24.03168339	0.518866667	600.16
3	54.3	11.5	0.021095731	-0.047241833	23.98120581	0.5189	572.99
3	59.89	11.5	0.006734459	-0.051204034	23.91325302	0.518933333	550.67
3	63.83	11.5	-0.008153547	-0.050870719	23.829372	0.518966667	531.38
3	66.31	11.5	-0.008998427	-0.050509715	23.73208376	0.519	515.68
3	67.54	11.5	-0.022998596	-0.045683453	23.62356556	0.519033333	503.65
3	67.85	11.5	-0.034949711	-0.036902574	23.50639569	0.519066667	493.09
3	67.69	11.5	-0.043931861	-0.025122923	23.38418379	0.5191	482.4
3	67.26	11.5	-0.048962057	-0.011272801	23.25962276	0.519133333	471.67
3	66.63	11.5	-0.049735271	0.003394853	23.13603577	0.519166667	461.08
3	65.89	11.5	-0.046286709	0.017583423	23.01663136	0.5192	449.09
3	65.04	11.5	-0.038742119	0.030044882	22.90415975	0.519233333	437.42
3	63.69	11.5	-0.027968256	0.039666395	22.80125653	0.519266667	427.2
3	61.62	11.5	-0.015044506	0.04566773	22.71044272	0.5193	418.32
3	59.05	11.5	-0.000875173	0.047463932	22.63355178	0.519333333	411.55
3	56.29	11.5	0.007629166	0.046277353	22.57207341	0.519366667	407.17
3	53.4	11.5	0.020613133	0.041425888	22.52732541	0.5194	404.99
3	50.39	11.5	0.031449284	0.033041822	22.49982343	0.519433333	402.94
3	47.11	11.5	0.039175141	0.022010511	22.48996856	0.519466667	401.7
3	43.78	11.5	0.043129782	0.009384734	22.49770349	0.5195	401.43
3	40.71	11.5	0.043299605	-0.003624034	22.52239797	0.519533333	400.49
3	37.69	11.5	0.039566246	-0.015815319	22.56296338	0.519566667	399.24
3	34.75	11.5	0.032590094	-0.02611578	22.61802462	0.5196	399.97
3	31.96	11.5	0.023127556	-0.03376468	22.68546176	0.519633333	401.35
3	29.23	11.5	0.012128573	-0.038116895	22.76304024	0.519666667	402.59
3	26.73	11.5	0.005346519	-0.03870245	22.84846825	0.5197	405.13
3	24.14	11.5	-0.005713919	-0.037637746	22.93916747	0.519733333	407.29
3	21.74	11.5	-0.015766268	-0.033562261	23.03250229	0.519766667	410.75
3	19.31	11.5	-0.023926295	-0.026913278	23.12641008	0.5198	415.18
3	17.18	11.5	-0.029550509	-0.01860387	23.21859899	0.519833333	419.49
3	15.65	11.5	-0.032507635	-0.009297171	23.30740744	0.519866667	422.74
3	14.88	11.5	-0.032677952	5.58E-05	23.39140306	0.5199	426.39
3	14.27	11.5	-0.030245463	0.008656994	23.46932532	0.519933333	431.23
3	13.19	11.5	-0.025769009	0.01596169	23.54002831	0.519966667	437.65
3	11.63	11.5	-0.019714244	0.021414155	23.60270989	0.52	445.7
3	9.9	11.5	-0.012734465	0.024787156	23.65633874	0.520033333	455.18
3	8.12	11.5	-0.005483298	0.026100236	23.70017001	0.520066667	464.11
3	6.71	11.5	0.000884758	0.025462633	23.73351616	0.5201	472.37
3	5.9	11.5	0.007077588	0.023220322	23.75580421	0.520133333	479.1
3	4.86	11.5	0.011988234	0.019748029	23.76674771	0.520166667	484.8
3	4.63	11.5	0.015661647	0.015411863	23.76623205	0.5202	486.53
3	7.33	11.5	0.017984102	0.01063632	23.75419993	0.520233333	485.09
3	8.91	11.5	0.01896776	0.005896003	23.73128162	0.520266667	488.62
3	10.26	11.5	0.01884177	0.001403904	23.69822196	0.5203	485.53
3	16.8	11.5	0.017922362	-0.002662163	23.65599497	0.520333333	470.9
3	23.63	11.5	0.016227486	-0.006059734	23.60568927	0.520366667	463.57
3	27.51	11.5	0.014188845	-0.008931709	23.54856538	0.5204	461.64
3	29.25	11.5	0.011880915	-0.011283266	23.4858265	0.520433333	462.36
3	30.08	11.5	0.009309033	-0.013104022	23.41873314	0.520466667	465.25
3	30.14	11.5	0.006661889	-0.014606511	23.34860311	0.5205	468.76
3	29.83	11.5	0.00377777	-0.015781127	23.27629584	0.520533333	473.33
3	28.82	11.5	0.001340615	-0.016449461	23.20307183	0.520566667	479.68
3	27.64	11.5	-0.002051103	-0.016946323	23.12996241	0.5206	484.98
3	25.95	11.5	-0.005645792	-0.016792311	23.05828539	0.520633333	493.27
3	23.9	11.5	-0.009607741	-0.015893725	22.98935857	0.520666667	501.61
3	21.84	11.5	-0.013525313	-0.014037199	22.92495812	0.5207	510.49
3	19.43	11.5	-0.017281455	-0.011145825	22.86657372	0.520733333	520.08
3	17.09	11.5	-0.020541893	-0.006981908	22.81609613	0.520766667	529.82
3	14.61	11.5	-0.022826932	-0.001865093	22.77524424	0.5208	539.79
3	12.34	11.5	-0.023761036	0.004197836	22.74539314	0.520833333	550.33
3	10.39	11.5	-0.023093674	0.0107781	22.72774604	0.520866667	560.86
3	8.51	11.5	-0.020423614	0.017318697	22.72327697	0.5209	571.03
3	6.92	11.5	-0.015782486	0.023257614	22.73198593	0.520933333	580.42
3	5.3	11.5	-0.00936905	0.028033841	22.75381562	0.520966667	590.66
3	3.85	11.5	-0.005534441	0.030366785	22.7880785	0.521	600.14
3	2.53	11.5	0.003223101	0.032106626	22.83374323	0.521033333	607.78
3	2.25	11.5	0.012530811	0.031255672	22.88949203	0.521066667	613.73
3	2.31	11.5	0.021655158	0.027525709	22.95394978	0.5211	614.84
3	6.07	11.5	0.029638238	0.021133094	23.02528303	0.521133333	612.93
3	7.99	11.5	0.035638243	0.012366905	23.10177289	0.521166667	605.45
3	15.97	11.5	0.0390273	0.001782833	23.18158591	0.5212	574.51
3	26.45	11.5	0.039215516	-0.00964002	23.26254485	0.521233333	554.16
3	33.32	11.5	0.035904691	-0.021007856	23.34275894	0.521266667	542.78
3	38.17	11.5	0.029361548	-0.031275196	23.41999365	0.5213	531.97
3	42.04	11.5	0.019746331	-0.039422059	23.49178526	0.521333333	521.38
3	45.69	11.5	0.014370508	-0.042866339	23.55630031	0.521366667	506.89
3	48.58	11.5	0.001625134	-0.046392544	23.61107508	0.5214	491.65
3	50.57	11.5	-0.011924373	-0.04591898	23.65439068	0.521433333	476.71
3	51.55	11.5	-0.025074906	-0.041534906	23.68475745	0.521466667	463.1
3	51.7	11.5	-0.036577635	-0.033333748	23.70091486	0.5215	450.44
3	51.1	11.5	-0.045433939	-0.021930793	23.70206077	0.521533333	441.34
3	49.98	11.5	-0.050689999	-0.008131067	23.6880806	0.521566667	433.98
3	48.72	11.5	-0.051720021	0.00677596	23.65908894	0.5216	427.28
3	47.6	11.5	-0.048334895	0.021683968	23.61571603	0.521633333	421.15
3	46.22	11.5	-0.040637043	0.035162528	23.55945158	0.521666667	415.43
3	44.29	11.5	-0.029148053	0.04591426	23.49149878	0.5217	412.2
3	41.86	11.5	-0.017715479	0.052137472	23.41403489	0.521733333	409.26
3	39.36	11.5	-0.001887801	0.055643986	23.32935173	0.521766667	406.51
3	36.85	11.5	0.014525821	0.054298617	23.23968383	0.5218	404.71
3	34.34	11.5	0.029985796	0.048131583	23.14806788	0.521833333	403.68
3	31.94	11.5	0.04308218	0.037623623	23.05736866	0.521866667	403.05
3	29.71	11.5	0.052632881	0.023397107	22.97033637	0.5219	404.08
3	27.54	11.5	0.057543305	0.007045341	22.89006499	0.521933333	406.2
3	25.7	11.5	0.057389645	-0.010313491	22.81936199	0.521966667	409.44
3	23.95	11.5	0.052036905	-0.026946624	22.76069112	0.522	413.47
3	22.16	11.5	0.041943341	-0.0412591	22.71645877	0.522033333	418.33
3	20.19	11.5	0.037733574	-0.045349613	22.68838384	0.522066667	424.17
3	17.98	11.5	0.022732405	-0.054684226	22.67761224	0.5221	430.11
3	15.54	11.5	0.0055078	-0.058985411	22.6848315	0.522133333	437.59
3	13.02	11.5	-0.012204519	-0.058068316	22.70975517	0.522166667	446.04
3	10.12	11.5	-0.028784785	-0.051933267	22.75152379	0.5222	455.87
3	7.23	11.5	-0.042815901	-0.041053913	22.80881957	0.522233333	465.73
3	4.66	11.5	-0.052942803	-0.026647908	22.87957986	0.522266667	474.51
3	3.28	11.5	-0.058296725	-0.009951454	22.96139823	0.5223	482.75
3	2.29	11.5	-0.058530293	0.007579388	23.05158179	0.522333333	491.66
3	1.04	11.5	-0.053610369	0.024187081	23.14715115	0.522366667	502.34
3	-0.1	11.5	-0.044043692	0.038573364	23.24501234	0.5224	511.64
3	-0.45	11.5	-0.036301194	0.045674161	23.34241517	0.522433333	520.71
3	-0.48	11.5	-0.021421438	0.053912096	23.43615106	0.522466667	528.33
3	-0.18	11.5	-0.004940085	0.057438953	23.52364172	0.5225	534.58
3	3.11	11.5	0.011659354	0.056149246	23.60236612	0.522533333	528.76
3	13.74	11.5	0.027104596	0.050018127	23.66980325	0.522566667	494.48
3	26.19	11.5	0.039969041	0.039915622	23.72411965	0.5226	477.38
3	33.33	11.5	0.049284736	0.026623431	23.76399751	0.522633333	466.84
3	38.67	11.5	0.054338201	0.011365038	23.78811903	0.522666667	458.16
3	43.38	11.5	0.054835219	-0.004578147	23.79619774	0.5227	450.01
3	47.63	11.5	0.050694361	-0.019731523	23.78811903	0.522733333	442.92
3	51.17	11.5	0.042499503	-0.033141446	23.76434129	0.522766667	437.15
3	53.9	11.5	0.03100077	-0.043278447	23.72578123	0.5228	432
3	55.66	11.5	0.017179397	-0.049682674	23.67392855	0.522833333	427.78
3	56.46	11.5	0.00225735	-0.051879913	23.61027293	0.522866667	424.26
3	56.22	11.5	-0.01248352	-0.049678541	23.53699163	0.5229	420.58
3	55.28	11.5	-0.025802211	-0.043349114	23.4559754	0.522933333	416.67
3	53.96	11.5	-0.036590157	-0.033662136	23.36957336	0.522966667	412.62
3	52.58	11.5	-0.04399751	-0.021375133	23.28019195	0.523	407.45
3	51.27	11.5	-0.047491273	-0.007647067	23.19012298	0.523033333	402.79
3	49.93	11.5	-0.046826955	0.0062029	23.101601	0.523066667	399.97
3	48.23	11.5	-0.042247404	0.019118558	23.01720432	0.5231	399.25
3	46.03	11.5	-0.037391966	0.025870269	22.93893829	0.523133333	399.82
3	43.47	11.5	-0.0277581	0.034810708	22.86857907	0.523166667	401.21
3	40.75	11.5	-0.016062127	0.040485134	22.80796013	0.5232	403.76
3	37.99	11.5	-0.003603134	0.042460396	22.75834199	0.523233333	407.27
3	35.12	11.5	0.008701724	0.040642909	22.72046948	0.523266667	411.43
3	32.26	11.5	0.019585044	0.035491893	22.69508745	0.5233	416.22
3	29.45	11.5	0.02827065	0.027610933	22.68202401	0.523333333	421.24
3	26.74	11.5	0.034060375	0.017687241	22.68093539	0.523366667	426.24
3	23.99	11.5	0.036643063	0.00695357	22.69130593	0.5234	432
3	21.37	11.5	0.035942279	-0.00372704	22.712047	0.523433333	438.48
3	18.61	11.5	0.032289905	-0.013496372	22.74212728	0.523466667	445.01
3	16.06	11.5	0.030935648	-0.013557427	22.78045816	0.5235	452.59
3	13.47	11.5	0.02486168	-0.021026545	22.82577912	0.523533333	460.09
3	10.99	11.5	0.017243289	-0.026207034	22.87694425	0.523566667	468.42
3	8.87	11.5	0.00882777	-0.028764881	22.93303682	0.5236	475.59
3	6.82	11.5	0.000399366	-0.028805232	22.99296821	0.523633333	482.23
3	5.48	11.5	-0.007227667	-0.026637868	23.05587897	0.523666667	486.84
3	4.68	11.5	-0.013616278	-0.022462241	23.12090968	0.5237	490.09
3	4.15	11.5	-0.018257698	-0.017079416	23.1872009	0.523733333	494.11
3	3.54	11.5	-0.021034703	-0.011008014	23.253664	0.523766667	499.6
3	2.67	11.5	-0.021932351	-0.004746111	23.31938226	0.5238	505.44
3	2.65	11.5	-0.021188696	0.001035846	23.38332435	0.523833333	510.28
3	2.81	11.5	-0.019281265	0.004991966	23.44457354	0.523866667	516.09
3	3.04	11.5	-0.016420117	0.009103867	23.50227039	0.5239	522.41
3	3.28	11.5	-0.012860287	0.011970079	23.55561276	0.523933333	528.04
3	4.03	11.5	-0.00915195	0.013648638	23.60385581	0.523966667	529.36
3	8.87	11.5	-0.005498932	0.014441501	23.64659846	0.524	514.52
3	20.07	11.5	-0.002219187	0.014279587	23.68343964	0.524033333	495.54
3	26.48	11.5	0.000650475	0.013604458	23.713921	0.524066667	488.65
3	29.72	11.5	0.003014689	0.012610662	23.73758416	0.5241	486.63
3	31.92	11.5	0.00497305	0.011386369	23.75385616	0.524133333	487.29
3	33.25	11.5	0.006636558	0.010112829	23.76204945	0.524166667	489.55
3	34.07	11.5	0.008118154	0.008856172	23.7613619	0.5242	493.11
3	34.6	11.5	0.009531598	0.00746999	23.75110596	0.524233333	495.35
3	34.82	11.5	0.010962433	0.005871896	23.73042218	0.524266667	497.21
3	34.58	11.5	0.012297503	0.004087433	23.69879491	0.5243	497.85
3	34.23	11.5	0.013539451	0.001717898	23.65582308	0.524333333	497.71
3	33.76	11.5	0.014427449	-0.001095749	23.60156398	0.524366667	496.32
3	33.2	11.5	0.015183103	-0.002617063	23.53653327	0.5244	495.18
3	32.76	11.5	0.015151757	-0.006392361	23.46170498	0.524433333	495.23
3	31.5	11.5	0.014116359	-0.01044087	23.37822503	0.524466667	498.81
3	29.8	11.5	0.011869918	-0.014368118	23.28792688	0.5245	504.11
3	28.02	11.5	0.008374926	-0.018051887	23.19275859	0.524533333	511.5
3	26.17	11.5	0.003630441	-0.020752844	23.0948401	0.524566667	520
3	24.21	11.5	-0.002090841	-0.022168619	22.99652054	0.5246	529.35
3	22.1	11.5	-0.008456048	-0.021971984	22.90026363	0.524633333	539.37
3	19.89	11.5	-0.014890474	-0.019779594	22.8084758	0.524666667	548.94
3	17.88	11.5	-0.020782083	-0.015572218	22.72384993	0.5247	558.56
3	15.86	11.5	-0.025490944	-0.009546737	22.64844868	0.524733333	567.15
3	13.47	11.5	-0.028310166	-0.001975389	22.58473578	0.524766667	572.74
3	10.82	11.5	-0.029605944	5.78E-05	22.53511763	0.5248	578.37
3	8.27	11.5	-0.029391385	0.008905729	22.50131312	0.524833333	581.83
3	6.04	11.5	-0.026496256	0.01771903	22.48492653	0.524866667	583.79
3	4.16	11.5	-0.020797835	0.025594228	22.48744754	0.5249	583.76
3	3.47	11.5	-0.012792253	0.031500639	22.50899076	0.524933333	583.53
3	3.26	11.5	-0.002979891	0.034935141	22.54955617	0.524966667	582.45
3	3.62	11.5	0.007650073	0.035246345	22.60874271	0.525	576.39
3	7.02	11.5	0.018206364	0.032185413	22.68465962	0.525033333	570.12
3	9.36	11.5	0.027565022	0.025995112	22.77535884	0.525066667	556.9
3	16.49	11.5	0.034809618	0.017118182	22.87831935	0.5251	534.15
3	23.37	11.5	0.039068636	0.006138891	22.99016071	0.525133333	518.88
3	27.41	11.5	0.040288354	-0.00191835	23.10767436	0.525166667	509.73
3	29.72	11.5	0.03858957	-0.013945255	23.22753713	0.5252	503.68
3	31.02	11.5	0.03330679	-0.025097438	23.3460821	0.525233333	498.67
3	31.61	11.5	0.024883115	-0.034224336	23.4601007	0.525266667	494.54
3	31.99	11.5	0.013918894	-0.040497823	23.56661355	0.5253	490.8
3	32.32	11.5	0.001502411	-0.043376989	23.66252669	0.525333333	486.46
3	32.76	11.5	-0.011326641	-0.042308061	23.74554827	0.525366667	482.62
3	32.1	11.5	-0.023392547	-0.037507098	23.81355836	0.5254	481.4
3	30.42	11.5	-0.033554552	-0.029367487	23.8645516	0.525433333	481.66
3	28.28	11.5	-0.040925728	-0.018368851	23.89761127	0.525466667	482.64
3	25.83	11.5	-0.043356315	-0.012419338	23.91199251	0.5255	483.84
3	23.35	11.5	-0.045324706	0.000692779	23.90723696	0.525533333	485.51
3	20.97	11.5	-0.043239112	0.013999671	23.88397487	0.525566667	488.28
3	18.76	11.5	-0.037397684	0.026018159	23.84323757	0.5256	491.7
3	17.3	11.5	-0.028134759	0.035849008	23.78640016	0.525633333	494.28
3	16.12	11.5	-0.016414108	0.042564791	23.71575446	0.525666667	498.01
3	15.69	11.5	-0.00316108	0.045445193	23.63370691	0.5257	502.13
3	16.35	11.5	0.010340727	0.044241584	23.54277851	0.525733333	505.13
3	18.3	11.5	0.022923872	0.039157323	23.44617782	0.525766667	505.98
3	21.97	11.5	0.033337962	0.030449845	23.34694153	0.5258	504.73
3	26.21	11.5	0.040711548	0.01906625	23.24787713	0.525833333	503.05
3	29.77	11.5	0.042663004	0.013299827	23.15225047	0.525866667	502.32
3	31.79	11.5	0.044396933	-7.69E-05	23.06263987	0.5259	502.73
3	32.72	11.5	0.042019574	-0.013289409	22.98139446	0.525933333	505.45
3	32.6	11.5	0.035769548	-0.025025956	22.91086335	0.525966667	508.67
3	31.55	11.5	0.026350742	-0.034307135	22.85270814	0.526	514.05
3	29.88	11.5	0.014609733	-0.040267587	22.80801743	0.526033333	520.63
3	27.65	11.5	0.001811296	-0.042224168	22.77776526	0.526066667	528.24
3	25.12	11.5	-0.010897008	-0.040374298	22.76183703	0.5261	536.08
3	22.77	11.5	-0.022258974	-0.034696885	22.75988897	0.526133333	543.59
3	20.5	11.5	-0.031224639	-0.0259887	22.77111895	0.526166667	551.76
3	18.01	11.5	-0.031757438	-0.024369366	22.79403726	0.5262	561.1
3	15.33	11.5	-0.037008393	-0.01349476	22.82698233	0.526233333	571.23
3	12.59	11.5	-0.038692105	-0.001619902	22.86806341	0.526266667	582.17
3	10.08	11.5	-0.036744207	0.009828559	22.91504595	0.5263	591.29
3	8.62	11.5	-0.031498932	0.020044804	22.96581001	0.526333333	597.95
3	7.64	11.5	-0.023568682	0.028031435	23.01840753	0.526366667	603.4
3	7.6	11.5	-0.013837129	0.033066568	23.07083317	0.5264	604.41
3	9.51	11.5	-0.003213701	0.03491943	23.12148264	0.526433333	597.96
3	13.72	11.5	0.007187658	0.033571175	23.16892354	0.526466667	582.64
3	20.51	11.5	0.016480455	0.029127902	23.21195268	0.5265	563.83
3	27.15	11.5	0.022196245	0.023971975	23.24982519	0.526533333	551.04
3	31.87	11.5	0.02760263	0.015902816	23.28196812	0.526566667	544.9
3	34.56	11.5	0.030256144	0.006681014	23.30815229	0.5266	543.31
3	35.92	11.5	0.03003143	-0.002555937	23.3283777	0.526633333	543.51
3	36.4	11.5	0.027079346	-0.011052355	23.34293083	0.526666667	542.85
3	36.24	11.5	0.021820761	-0.018166366	23.35227004	0.5267	540.45
3	35.71	11.5	0.014910296	-0.023064136	23.35696829	0.526733333	536.31
3	34.89	11.5	0.007015807	-0.025613526	23.35771314	0.526766667	534.07
3	33.18	11.5	-0.001007939	-0.025636193	23.35542131	0.5268	533.87
3	31.49	11.5	-0.008391148	-0.023255437	23.35095224	0.526833333	536.44
3	29.8	11.5	-0.014524357	-0.018807531	23.34493618	0.526866667	540.04
3	27.9	11.5	-0.017289172	-0.014984431	23.33840446	0.5269	543.83
3	25.97	11.5	-0.020201359	-0.008503166	23.33170085	0.526933333	547.34
3	23.95	11.5	-0.020898829	-0.001809271	23.32534102	0.526966667	550.3
3	22.14	11.5	-0.019544675	0.0045221	23.31961144	0.527	553.54
3	20.46	11.5	-0.016340706	0.009935225	23.31439753	0.527033333	556.39
3	18.96	11.5	-0.011805277	0.013872926	23.30947009	0.527066667	559.2
3	18.1	11.5	-0.006470302	0.015973289	23.30454265	0.5271	561.21
3	16.88	11.5	-0.000965988	0.01635049	23.29892767	0.527133333	561.23
3	16.53	11.5	0.004109228	0.014891439	23.29216677	0.527166667	557.54
3	16.43	11.5	0.008237988	0.011936187	23.28385888	0.5272	552.44
3	16.36	11.5	0.011003865	0.008090483	23.27343105	0.527233333	548.03
3	15.29	11.5	0.012239429	0.003649709	23.26065409	0.527266667	546.52
3	13.82	11.5	0.011867092	-0.000721421	23.24535611	0.5273	544.72
3	12.37	11.5	0.010159264	-0.004477027	23.22742254	0.527333333	544.21
3	10.77	11.5	0.007263626	-0.007256103	23.20713983	0.527366667	545.16
3	8.76	11.5	0.003798322	-0.008813351	23.18485177	0.5274	547.31
3	6.97	11.5	0.000128053	-0.008867075	23.16084484	0.527433333	549.72
3	5.25	11.5	-0.003149029	-0.007689155	23.13592118	0.527466667	551.17
3	3.86	11.5	-0.003044055	-0.007268296	23.11082562	0.5275	553.83
3	3.01	11.5	-0.005510145	-0.005018516	23.08636033	0.527533333	555.97
3	2.14	11.5	-0.006968614	-0.002133861	23.06384309	0.527566667	556.17
3	2.15	11.5	-0.007110346	0.001073994	23.04424793	0.5276	555.62
3	2.34	11.5	-0.006004613	0.004167265	23.02872077	0.527633333	555.07
3	2.69	11.5	-0.003777578	0.006501174	23.01852212	0.527666667	554.18
3	3.16	11.5	-0.000730659	0.007827974	23.01456871	0.5277	554.27
3	4.53	11.5	0.000440894	0.008371398	23.01766269	0.527733333	548.37
3	7.31	11.5	0.003936718	0.00799203	23.02854889	0.527766667	547.2
3	7.63	11.5	0.00717777	0.00627661	23.0473419	0.5278	544.97
3	11.44	11.5	0.009621266	0.003461484	23.07398444	0.527833333	524.63
3	18.8	11.5	0.010934564	-0.000344846	23.10807543	0.527866667	510.49
3	20.73	11.5	0.010795267	-0.004453974	23.14852625	0.5279	507.28
3	20.75	11.5	0.009147719	-0.008400931	23.19419098	0.527933333	505.38
3	20.41	11.5	0.006068537	-0.011734709	23.24357995	0.527966667	503.89
3	19.9	11.5	0.001916249	-0.01386117	23.29463049	0.528	506.01
3	18.57	11.5	-0.001423235	-0.014655053	23.34556643	0.528033333	509.45
3	17.19	11.5	-0.006426215	-0.014146844	23.39432514	0.528066667	514.07
3	15.73	11.5	-0.011218747	-0.011835987	23.43872937	0.5281	520.16
3	14.3	11.5	-0.015046082	-0.007908692	23.47700295	0.528133333	524.88
3	13.3	11.5	-0.017558066	-0.002888037	23.50748431	0.528166667	530.85
3	12.41	11.5	-0.018219728	0.0029749	23.52856915	0.5282	533.89
3	12.22	11.5	-0.016992251	0.008885046	23.53911158	0.528233333	536.43
3	11.84	11.5	-0.013782974	0.01422069	23.53825214	0.528266667	536.92
3	12.98	11.5	-0.008920941	0.018392721	23.52530329	0.5283	533.13
3	14.72	11.5	-0.005169893	0.020448586	23.50032233	0.528333333	530.66
3	15.8	11.5	0.001498449	0.021548964	23.46342385	0.528366667	527.38
3	17.56	11.5	0.008365126	0.020535602	23.4152381	0.5284	522.5
3	19.23	11.5	0.014659729	0.017339399	23.35714018	0.528433333	517.66
3	20.44	11.5	0.019740427	0.012090978	23.29044789	0.528466667	517.62
3	20.12	11.5	0.022953192	0.005487346	23.21728118	0.5285	520.22
3	19.38	11.5	0.023915433	-0.00198899	23.14016106	0.528533333	523.38
3	18.07	11.5	0.02242267	-0.009558477	23.06155125	0.528566667	531.47
3	15.95	11.5	0.018556079	-0.016293114	22.98443113	0.5286	542.34
3	13.92	11.5	0.012637526	-0.021506882	22.91178009	0.528633333	556.43
3	11.67	11.5	0.009833555	-0.023296643	22.84617642	0.528666667	571.95
3	9.4	11.5	0.002016726	-0.025334858	22.79025574	0.5287	587.27
3	7.38	11.5	-0.006130985	-0.024893107	22.74636717	0.528733333	602.3
3	5.57	11.5	-0.013749601	-0.021819087	22.716115	0.528766667	613.82
3	4.21	11.5	-0.01999007	-0.01638331	22.70098891	0.5288	622.23
3	3.76	11.5	-0.024219581	-0.009230734	22.70184835	0.528833333	626.85
3	3.92	11.5	-0.025890709	-0.001167087	22.71869331	0.528866667	630.31
3	4.73	11.5	-0.024885376	0.007120359	22.7514665	0.5289	628.47
3	10.07	11.5	-0.021311148	0.014554594	22.79919388	0.528933333	611.41
3	18.92	11.5	-0.015529294	0.020392167	22.86032848	0.528966667	587.42
3	26.56	11.5	-0.015312607	0.020430543	22.93320871	0.529	576.67
3	29.96	11.5	-0.008009556	0.023984983	23.01537086	0.529033333	571.76
3	31.6	11.5	-7.86E-05	0.024997876	23.10406472	0.529066667	570.12
3	32.6	11.5	0.007719062	0.023546017	23.19659741	0.5291	570.9
3	32.96	11.5	0.014486702	0.019634039	23.28976034	0.529133333	572.11
3	32.96	11.5	0.019642903	0.013885221	23.38063145	0.529166667	573.82
3	32.92	11.5	0.02260251	0.006943525	23.46651782	0.5292	573.8
3	33.07	11.5	0.023230737	-0.000494515	23.54466927	0.529233333	571.51
3	32.99	11.5	0.021459004	-0.007638615	23.61285124	0.529266667	569.82
3	31.85	11.5	0.01762043	-0.013617224	23.66928759	0.5293	567.75
3	30.39	11.5	0.015661102	-0.015153255	23.71243131	0.529333333	565.47
3	28.87	11.5	0.00986387	-0.018829873	23.74136568	0.529366667	562.57
3	27.41	11.5	0.003324062	-0.02041414	23.75580421	0.5294	559.68
3	26.13	11.5	-0.003237936	-0.019844577	23.75551774	0.529433333	557.35
3	25.06	11.5	-0.009075876	-0.01729982	23.74096461	0.529466667	557.19
3	24.56	11.5	-0.01371797	-0.012980689	23.71306156	0.5295	555.89
3	24.58	11.5	-0.016580574	-0.007670784	23.67272533	0.529533333	554.55
3	24.77	11.5	-0.017539052	-0.001817785	23.62167479	0.529566667	553.74
3	25.03	11.5	-0.016533648	0.003924349	23.56151423	0.5296	552.7
3	25.54	11.5	-0.014018534	0.008340386	23.4940198	0.529633333	550.52
3	26	11.5	-0.010029239	0.01202054	23.42148334	0.529666667	548.2
3	26.27	11.5	-0.00515055	0.014146549	23.3460248	0.5297	546.45
3	26.24	11.5	-3.09E-05	0.014329967	23.26959223	0.529733333	545.22
3	25.1	11.5	0.004772056	0.012902811	23.19453476	0.529766667	546.53
3	23.58	11.5	0.008586001	0.009957434	23.12285774	0.5298	548.49
3	21.67	11.5	0.011096449	0.005918159	23.05610815	0.529833333	552.62
3	19.32	11.5	0.011964901	0.001412606	22.99589029	0.529866667	557.78
3	16.96	11.5	0.011193715	-0.002946415	22.94329277	0.5299	564.58
3	14.38	11.5	0.010332987	-0.004297424	22.89894583	0.529933333	572.32
3	11.95	11.5	0.00770262	-0.007630112	22.86330786	0.529966667	581.92
3	9.69	11.5	0.004027433	-0.009757506	22.83643614	0.53	591.53
3	7.73	11.5	-4.08E-05	-0.01041592	22.8179869	0.530033333	600.64
3	6.09	11.5	-0.004077451	-0.009470539	22.80767365	0.530066667	611.43
3	5.27	11.5	-0.007453333	-0.007088697	22.80475157	0.5301	621.41
3	4.32	11.5	-0.009698928	-0.003706411	22.8084758	0.530133333	630.66
3	4.06	11.5	-0.010549481	0.000370916	22.81827337	0.530166667	637.84
3	4.16	11.5	-0.010759964	0.001109357	22.83328487	0.5302	642.69
3	5.24	11.5	-0.009808629	0.0051684	22.85265084	0.530233333	641.84
3	7.56	11.5	-0.007443035	0.008829357	22.87568375	0.530266667	641.66
3	8.32	11.5	-0.003820114	0.011340891	22.90169603	0.5303	644.96
3	9.28	11.5	0.00055323	0.012442707	22.93000014	0.530333333	643.23
3	12.65	11.5	0.005175899	0.011942626	22.96019502	0.530366667	629.92
3	18.66	11.5	0.009408044	0.009834674	22.99193688	0.5304	618.06
3	21.64	11.5	0.012815287	0.006176365	23.02488196	0.530433333	615.1
3	23.17	11.5	0.014776159	0.00160434	23.05914483	0.530466667	616.07
3	23.42	11.5	0.015385376	-0.002214979	23.09466821	0.5305	617.96
3	23.24	11.5	0.014392612	-0.007535598	23.13168129	0.530533333	620.06
3	22.87	11.5	0.011626587	-0.012296764	23.17035594	0.530566667	621.47
3	22.4	11.5	0.007281146	-0.016034245	23.21080676	0.5306	621.17
3	22.26	11.5	0.001857881	-0.018277819	23.25297645	0.530633333	618.92
3	22.53	11.5	-0.0042271	-0.018541249	23.29686502	0.530666667	614.35
3	23.53	11.5	-0.010220061	-0.016881383	23.34207139	0.5307	604.31
3	26.48	11.5	-0.015518617	-0.013332037	23.3881372	0.530733333	589.44
3	30.14	11.5	-0.019525793	-0.008028695	23.4343176	0.530766667	574.84
3	33.22	11.5	-0.021233649	-0.00501135	23.47981044	0.5308	561.37
3	35.65	11.5	-0.022400074	0.001796521	23.52358442	0.530833333	550.13
3	37.41	11.5	-0.021397211	0.008888659	23.56437902	0.530866667	541.78
3	38.27	11.5	-0.018177479	0.015362919	23.60116291	0.5309	535.61
3	38.62	11.5	-0.012978843	0.020718454	23.6325037	0.530933333	530.61
3	38.61	11.5	-0.006267885	0.02432546	23.65719818	0.530966667	527.31
3	37.9	11.5	0.001367057	0.025708679	23.67410043	0.531	525.62
3	37.08	11.5	0.009307594	0.024651393	23.68200725	0.531033333	524.27
3	35.56	11.5	0.016598369	0.021295402	23.67988731	0.531066667	523.53
3	33.77	11.5	0.022751312	0.015637271	23.66722494	0.5311	521.89
3	32.08	11.5	0.026777127	0.008796574	23.6432753	0.531133333	520.16
3	30.22	11.5	0.028780892	0.000422948	23.6079811	0.531166667	518.2
3	28.32	11.5	0.02812946	-0.008358379	23.56145693	0.5312	517.26
3	26.42	11.5	0.024853341	-0.016678615	23.50398926	0.531233333	518.14
3	24.46	11.5	0.019063863	-0.023670733	23.43660943	0.531266667	520.22
3	22.74	11.5	0.011361247	-0.028811888	23.36057793	0.5313	523.06
3	21.43	11.5	0.002269524	-0.031359984	23.27749905	0.531333333	526.9
3	20.15	11.5	-0.007291505	-0.031022627	23.18955003	0.531366667	529.51
3	19.19	11.5	-0.016467927	-0.027852878	23.0989654	0.5314	533.26
3	18.35	11.5	-0.024365107	-0.021886869	23.00820888	0.531433333	535.76
3	17.94	11.5	-0.030154476	-0.013683735	22.92014527	0.531466667	541.07
3	16.53	11.5	-0.031798785	-0.010593703	22.83741016	0.5315	550.19
3	14.94	11.5	-0.033807408	-0.000492814	22.76240999	0.531533333	560.83
3	13.05	11.5	-0.032716592	0.009880466	22.69789494	0.531566667	572.59
3	10.98	11.5	-0.0283743	0.019455959	22.64592767	0.5316	586.99
3	8.86	11.5	-0.021333366	0.027363649	22.60816975	0.531633333	598.63
3	6.57	11.5	-0.012067135	0.032831611	22.58628276	0.531666667	607.55
3	4.46	11.5	-0.001576119	0.035091623	22.58106885	0.5317	616.26
3	3.21	11.5	0.009252296	0.034138423	22.59269989	0.531733333	622.57
3	2.21	11.5	0.019216583	0.029894354	22.62151967	0.531766667	627.71
3	1.21	11.5	0.027484001	0.022712055	22.66649685	0.5318	635.27
3	0.91	11.5	0.028075988	0.022142763	22.72619906	0.531833333	642.25
3	0.99	11.5	0.033491291	0.012710198	22.79913658	0.531866667	651.64
3	1.16	11.5	0.035792932	0.001986232	22.88267383	0.5319	661.62
3	1.58	11.5	0.034735024	-0.008769763	22.97417519	0.531933333	664.77
3	6.49	11.5	0.030453556	-0.018712107	23.07089047	0.531966667	641.96
3	20.66	11.5	0.023446896	-0.026928823	23.1695538	0.532	605.33
3	30.19	11.5	0.014329246	-0.032498154	23.26701392	0.532033333	585.4
3	35.74	11.5	0.004011336	-0.035116637	23.36057793	0.532066667	570.99
3	39.79	11.5	-0.006486974	-0.034569627	23.44738103	0.5321	557.14
3	43.43	11.5	-0.016277108	-0.030837844	23.52501681	0.532133333	541.91
3	46.85	11.5	-0.02325532	-0.025605823	23.59165181	0.532166667	526.79
3	49.67	11.5	-0.029414444	-0.017534024	23.64539525	0.5322	512.5
3	51.72	11.5	-0.032933825	-0.007972228	23.68521581	0.532233333	499.41
3	53.01	11.5	-0.033367891	0.002003758	23.71048325	0.532266667	488.26
3	53.57	11.5	-0.030905172	0.011487261	23.72056731	0.5323	478.41
3	53.46	11.5	-0.025756275	0.019820804	23.71581176	0.532333333	470.03
3	52.9	11.5	-0.018544904	0.02600481	23.69690415	0.532366667	462.12
3	51.71	11.5	-0.009882477	0.029753732	23.66464663	0.5324	456.3
3	50.27	11.5	-0.000743142	0.030756023	23.62064347	0.532433333	450.65
3	48.71	11.5	0.008146065	0.02899544	23.56678544	0.532466667	445.7
3	47.02	11.5	0.015895701	0.024707333	23.5047914	0.5325	442.23
3	45.2	11.5	0.015845292	0.02393061	23.43723968	0.532533333	439.75
3	43.18	11.5	0.021558135	0.017694602	23.36653669	0.532566667	436.76
3	41	11.5	0.02507147	0.010284803	23.29497426	0.5326	433.97
3	38.86	11.5	0.026112829	0.002444524	23.22484423	0.532633333	432.99
3	36.51	11.5	0.024821332	-0.00514522	23.15849571	0.532666667	433.35
3	34.07	11.5	0.02142919	-0.011755899	23.0975903	0.5327	435.39
3	31.63	11.5	0.01639096	-0.016763187	23.04390415	0.532733333	437.89
3	29.11	11.5	0.010352672	-0.019945249	22.99869778	0.532766667	441.11
3	26.67	11.5	0.003952688	-0.021128447	22.96271603	0.5328	444.28
3	24.16	11.5	-0.002199069	-0.020244915	22.93647457	0.532833333	448.17
3	21.76	11.5	-0.007478755	-0.017867991	22.92003068	0.532866667	452.6
3	19.15	11.5	-0.010596604	-0.014879357	22.91315519	0.5329	457.94
3	16.61	11.5	-0.013490757	-0.010603337	22.91538972	0.532933333	463.77
3	14.01	11.5	-0.014898389	-0.006042179	22.92576026	0.532966667	470.86
3	11.56	11.5	-0.014862486	-0.001660885	22.94335006	0.533	478.18
3	9.16	11.5	-0.013700014	0.002265083	22.96689863	0.533033333	486.5
3	6.99	11.5	-0.01164292	0.005216224	22.99503085	0.533066667	494.47
3	5.56	11.5	-0.009115807	0.007311953	23.02631435	0.5331	502.24
3	4.7	11.5	-0.006488381	0.00848186	23.05931672	0.533133333	508.06
3	3.85	11.5	-0.004010106	0.008756438	23.09266286	0.533166667	513.95
3	3.05	11.5	-0.001935647	0.008491169	23.12503498	0.5332	518.33
3	3.08	11.5	-0.000320851	0.007926509	23.15540174	0.533233333	522.34
3	3.29	11.5	0.000803804	0.007132852	23.18278912	0.533266667	526.66
3	3.53	11.5	0.001603582	0.006533074	23.20679606	0.5333	532.54
3	3.77	11.5	0.002195765	0.006107268	23.22707876	0.533333333	539.52
3	4.18	11.5	0.002571791	0.005947797	23.24357995	0.533366667	540.65
3	7.74	11.5	0.003317908	0.005914982	23.25658609	0.5334	542.78
3	8.49	11.5	0.004372533	0.005910403	23.26632637	0.533433333	546.9
3	8.65	11.5	0.005732156	0.005591999	23.27337375	0.533466667	551.18
3	8.74	11.5	0.007387051	0.004992648	23.2781293	0.5335	552.73
3	13.11	11.5	0.009113654	0.003739454	23.28110868	0.533533333	535.13
3	20.38	11.5	0.010723279	0.001767686	23.28277026	0.533566667	526.01
3	23.37	11.5	0.011911562	-0.000893155	23.28345781	0.5336	527.34
3	23.95	11.5	0.012339237	-0.004104541	23.2835151	0.533633333	533.23
3	23.91	11.5	0.011807802	-0.007831754	23.28311403	0.533666667	538.86
3	24.26	11.5	0.010061565	-0.011429192	23.28248378	0.5337	542.39
3	24.39	11.5	0.007118554	-0.014723434	23.28162434	0.533733333	542.96
3	24.82	11.5	0.002998493	-0.017255412	23.28053572	0.533766667	542.24
3	25.06	11.5	-0.001975057	-0.018469699	23.27904603	0.5338	541.1
3	25.37	11.5	-0.005142216	-0.018978703	23.2768115	0.533833333	539.02
3	25.87	11.5	-0.010844655	-0.017763243	23.27366023	0.533866667	537.11
3	26.14	11.5	-0.016189776	-0.014604985	23.26896198	0.5339	537.9
3	25.97	11.5	-0.020655784	-0.009872883	23.26231567	0.533933333	539.15
3	25.81	11.5	-0.023610286	-0.003742116	23.25332023	0.533966667	539.92
3	25.57	11.5	-0.024688056	0.003362583	23.24157459	0.534	541.9
3	24.71	11.5	-0.023568695	0.010724544	23.22673499	0.534033333	548.76
3	23.71	11.5	-0.020199474	0.017641996	23.2088587	0.534066667	555.46
3	22.72	11.5	-0.014691863	0.023579412	23.18794574	0.5341	563.69
3	20.93	11.5	-0.007509189	0.027659808	23.16433988	0.534133333	572.48
3	18.84	11.5	0.000885553	0.029478702	23.13867137	0.534166667	583.06
3	16.4	11.5	0.002403439	0.030266723	23.11168506	0.5342	594.84
3	14.01	11.5	0.011415607	0.028969966	23.08424038	0.534233333	608.44
3	11.74	11.5	0.019818152	0.024943397	23.05759785	0.534266667	621.79
3	10.12	11.5	0.026841659	0.018536174	23.03290336	0.5343	632.74
3	8.7	11.5	0.031724153	0.010046733	23.01158933	0.534333333	642.45
3	8.08	11.5	0.033927668	0.000300653	22.99485897	0.534366667	650.83
3	7.69	11.5	0.033124409	-0.009769328	22.98380088	0.5344	654.1
3	9.17	11.5	0.029271214	-0.019435394	22.97961829	0.534433333	647.45
3	14.07	11.5	0.022629806	-0.027580226	22.98311333	0.534466667	628.06
3	21.71	11.5	0.013741925	-0.033483804	22.99474438	0.5345	602.6
3	29.32	11.5	0.003353002	-0.036525422	23.01496979	0.534533333	583.33
3	33.99	11.5	-0.004054979	-0.036972297	23.04373227	0.534566667	572.45
3	36.75	11.5	-0.014885765	-0.034479953	23.08057345	0.5346	565.53
3	38.35	11.5	-0.024594757	-0.028990796	23.12497768	0.534633333	561.72
3	38.86	11.5	-0.032334401	-0.020733823	23.17574174	0.534666667	558.76
3	38.88	11.5	-0.0372929	-0.0104783	23.23154783	0.5347	556.74
3	38.43	11.5	-0.03909658	0.000811475	23.29073437	0.534733333	554.6
3	37.47	11.5	-0.037454258	0.012189876	23.35112412	0.534766667	556.52
3	35.8	11.5	-0.032544782	0.022743016	23.41088362	0.5348	560
3	34.35	11.5	-0.024758322	0.031301019	23.46760644	0.534833333	564.23
3	32.67	11.5	-0.014775776	0.037322598	23.51911535	0.534866667	568.71
3	30.8	11.5	-0.007872748	0.039591849	23.56340499	0.5349	574.37
3	28.62	11.5	0.003782592	0.0402838	23.5985846	0.534933333	579.27
3	26.65	11.5	0.015274777	0.03764941	23.62287801	0.534966667	584.03
3	24.93	11.5	0.025483451	0.031801246	23.63508201	0.535	588.05
3	23.82	11.5	0.033574992	0.02316342	23.63422257	0.535033333	593.3
3	23.12	11.5	0.038885739	0.012599471	23.61955485	0.535066667	596.58
3	23.34	11.5	0.040884593	0.000965841	23.59113614	0.5351	598.07
3	24.44	11.5	0.039424493	-0.010849029	23.54919563	0.535133333	595.65
3	27.71	11.5	0.034658375	-0.02169956	23.49419169	0.535166667	587.74
3	32.23	11.5	0.026897594	-0.030654379	23.4274421	0.5352	577.97
3	36.68	11.5	0.01688621	-0.03713827	23.35055117	0.535233333	569.53
3	40.51	11.5	0.014743001	-0.037861882	23.26535234	0.535266667	562.48
3	43.32	11.5	0.003141754	-0.040401026	23.17442394	0.5353	555.8
3	45.3	11.5	-0.008730021	-0.039480313	23.08040157	0.535333333	549.76
3	46.09	11.5	-0.019745897	-0.035058746	22.9862073	0.535366667	545.15
3	46	11.5	-0.029026959	-0.027611583	22.89504972	0.5354	541.46
3	45.3	11.5	-0.035646956	-0.017898242	22.80990819	0.535433333	538.03
3	43.61	11.5	-0.039110345	-0.006531619	22.7337048	0.535466667	535.57
3	41.63	11.5	-0.03905508	0.005194413	22.66936164	0.5355	531.49
3	39.46	11.5	-0.035558386	0.016318351	22.61894136	0.535533333	526.59
3	37.19	11.5	-0.028913559	0.025909633	22.58456389	0.535566667	523.64
3	34.81	11.5	-0.019823833	0.032994692	22.56760434	0.5356	522.36
3	32.45	11.5	-0.012838526	0.035867499	22.56846378	0.535633333	522.49
3	30.05	11.5	-0.001645541	0.037705109	22.58760057	0.535666667	526.77
3	27.55	11.5	0.009418153	0.036099657	22.62444175	0.5357	533.88
3	25	11.5	0.019421798	0.031290499	22.67772683	0.535733333	541.03
3	22.5	11.5	0.027385698	0.02393477	22.7460234	0.535766667	548.33
3	20.27	11.5	0.032773282	0.014606784	22.82715422	0.5358	556.03
3	18.75	11.5	0.03502798	0.004275927	22.91848369	0.535833333	562.58
3	17.19	11.5	0.034256659	-0.006005013	23.0175481	0.535866667	568.33
3	16.44	11.5	0.030443539	-0.015472991	23.12131075	0.5359	572.97
3	16.13	11.5	0.024215088	-0.023248812	23.2265631	0.535933333	576.31
3	16.25	11.5	0.020454673	-0.025757023	23.33072683	0.535966667	579.34
3	16.79	11.5	0.011908626	-0.029965391	23.43070796	0.536	580.97
3	18.44	11.5	0.002696615	-0.031465661	23.5238136	0.536033333	579.46
3	20.83	11.5	-0.006241781	-0.030168053	23.6079811	0.536066667	576.49
3	23.81	11.5	-0.014291792	-0.02649747	23.68097593	0.5361	572.51
3	27.03	11.5	-0.020681279	-0.020807313	23.74113649	0.536133333	569.65
3	29.6	11.5	-0.025023652	-0.013653164	23.78748878	0.536166667	567.57
3	31.37	11.5	-0.027075898	-0.005851593	23.81917335	0.5362	568.07
3	31.9	11.5	-0.026774796	0.0019263	23.83567453	0.536233333	571.15
3	31.84	11.5	-0.02429997	0.009139853	23.8374507	0.536266667	575.64
3	31.55	11.5	-0.020059041	0.015011256	23.82467374	0.5363	580.48
3	31.14	11.5	-0.018204602	0.015806212	23.7981458	0.536333333	584.77
3	30.66	11.5	-0.012556851	0.019524735	23.75895548	0.536366667	588.6
3	30.28	11.5	-0.006363903	0.021258909	23.70824872	0.5364	591.59
3	29.98	11.5	-0.000225686	0.021209799	23.64728601	0.536433333	592.83
3	29.75	11.5	0.005403389	0.019551062	23.57801541	0.536466667	593.63
3	29.57	11.5	0.009968562	0.016392998	23.50181202	0.5365	594.65
3	29.53	11.5	0.013365464	0.012401881	23.4206239	0.536533333	596.01
3	29.59	11.5	0.015292185	0.007901673	23.3364564	0.536566667	597.85
3	29.64	11.5	0.015862419	0.003299766	23.25108569	0.5366	600.18
3	29.65	11.5	0.015168571	-0.000929116	23.16640253	0.536633333	602.77
3	29.66	11.5	0.013518138	-0.004447617	23.08441227	0.536666667	605.07
3	29.54	11.5	0.011103919	-0.007266077	23.00649001	0.5367	608.12
3	29.33	11.5	0.008943186	-0.008525852	22.93406814	0.536733333	611.99
3	28.29	11.5	0.006187177	-0.009626063	22.86840718	0.536766667	619.2
3	26.95	11.5	0.003590931	-0.010040159	22.81030926	0.5368	627.14
3	25.34	11.5	0.001278708	-0.009816064	22.76046193	0.536833333	634.6
3	23.56	11.5	-0.000640178	-0.009192736	22.71949545	0.536866667	640.8
3	21.7	11.5	-0.002218175	-0.008456935	22.6875817	0.5369	646.01
3	19.7	11.5	-0.00346073	-0.00757159	22.66489257	0.536933333	648.48
3	17.59	11.5	-0.004506001	-0.006697249	22.65165725	0.536966667	647.09
3	15.41	11.5	-0.005514584	-0.005941094	22.64781843	0.537	645.31
3	13.39	11.5	-0.006463873	-0.004999993	22.65331882	0.537033333	645.83
3	11.14	11.5	-0.007490403	-0.004003114	22.66815843	0.537066667	648.37
3	8.97	11.5	-0.008526306	-0.002734269	22.69205077	0.5371	652.23
3	7.06	11.5	-0.009434633	-0.001086601	22.72470937	0.537133333	658.47
3	5.71	11.5	-0.010106451	0.001022065	22.76573314	0.537166667	663.17
3	4.87	11.5	-0.010347787	0.003383796	22.81449185	0.5372	663.25
3	3.87	11.5	-0.009949398	0.00609139	22.87035524	0.537233333	659.6
3	3.38	11.5	-0.008672929	0.008971108	22.93257845	0.537266667	654.33
3	3.13	11.5	-0.006573309	0.011559776	23.00018747	0.5373	646.74
3	3.58	11.5	-0.003554619	0.013721041	23.07203638	0.537333333	636.02
3	7.02	11.5	0.000196138	0.01503072	23.14726574	0.537366667	623.63
3	8.79	11.5	0.004418254	0.015212374	23.22450045	0.5374	616.84
3	11.43	11.5	0.008889887	0.014213906	23.30248001	0.537433333	594.73
3	20.89	11.5	0.013037307	0.011780012	23.3799439	0.537466667	568.36
3	28.06	11.5	0.01652879	0.008052583	23.45545974	0.5375	552.9
3	32.36	11.5	0.018946312	0.003302587	23.52742324	0.537533333	544.8
3	35.35	11.5	0.019888179	-0.002231704	23.59457389	0.537566667	540.35
3	37.74	11.5	0.019136484	-0.008055876	23.65513553	0.5376	536.75
3	39.71	11.5	0.019676898	-0.008718724	23.70756117	0.537633333	532.72
3	41.46	11.5	0.016901516	-0.014429154	23.75064759	0.537666667	529.04
3	43	11.5	0.012487715	-0.019208615	23.78267593	0.5377	523.76
3	44.3	11.5	0.00669979	-0.022577919	23.80255757	0.537733333	516.99
3	45.16	11.5	-3.14E-05	-0.02414398	23.80954766	0.537766667	509.95
3	45.28	11.5	-0.007112639	-0.023741462	23.80272946	0.5378	503.06
3	45.09	11.5	-0.013882051	-0.021074733	23.7818165	0.537833333	496.93
3	44.69	11.5	-0.019748328	-0.016576086	23.74715255	0.537866667	493.14
3	43.65	11.5	-0.024129877	-0.010355268	23.69890951	0.5379	492.4
3	42.55	11.5	-0.026454391	-0.002973692	23.6379468	0.537933333	495.16
3	41.08	11.5	-0.026602296	0.004884473	23.56558223	0.537966667	501.17
3	39.35	11.5	-0.0263919	0.007270367	23.4831336	0.538	508.17
3	37.5	11.5	-0.023350135	0.014877539	23.39237708	0.538033333	515.2
3	35.59	11.5	-0.018192704	0.021209356	23.29554722	0.538066667	522.06
3	33.62	11.5	-0.011243634	0.025831033	23.19482124	0.5381	527.71
3	31.78	11.5	-0.003143361	0.028225508	23.09272016	0.538133333	532.64
3	30.07	11.5	0.00532976	0.028022657	22.99216607	0.538166667	538.4
3	28.36	11.5	0.013458016	0.025279915	22.89573727	0.5382	544.32
3	26.67	11.5	0.020474608	0.020259834	22.80647044	0.538233333	550.39
3	25.06	11.5	0.025572923	0.013228942	22.72711579	0.538266667	555.69
3	23.33	11.5	0.028430997	0.004992429	22.65990784	0.5383	561.59
3	21.54	11.5	0.028860349	-0.000820143	22.60719572	0.538333333	567.5
3	19.53	11.5	0.027266918	-0.009455938	22.5708129	0.538366667	574.94
3	17.4	11.5	0.023144161	-0.017128475	22.55173341	0.5384	582.64
3	15.19	11.5	0.016958855	-0.023172149	22.55075938	0.538433333	591.73
3	12.99	11.5	0.009152981	-0.02711692	22.56800541	0.538466667	602.47
3	10.72	11.5	0.0006918	-0.028453591	22.60261206	0.5385	613.06
3	8.33	11.5	-0.00778785	-0.027167812	22.65383449	0.538533333	624.73
3	6.37	11.5	-0.015439601	-0.023499801	22.71989652	0.538566667	636.52
3	4.9	11.5	-0.021516366	-0.017677709	22.79856363	0.5386	648.73
3	4.06	11.5	-0.025560744	-0.010411933	22.88754397	0.538633333	660.08
3	3.46	11.5	-0.027256005	-0.002383235	22.98403006	0.538666667	669
3	3.55	11.5	-0.026961553	0.002173265	23.08492793	0.5387	677.1
3	3.76	11.5	-0.024843286	0.009923742	23.18748738	0.538733333	684.53
3	5.2	11.5	-0.020619081	0.01648997	23.28838525	0.538766667	683.35
3	9.61	11.5	-0.01468896	0.021565692	23.38464215	0.5388	672.24
3	18.78	11.5	-0.007657992	0.024553484	23.47379439	0.538833333	641.98
3	28.37	11.5	-0.000222604	0.025324022	23.55320634	0.538866667	620.2
3	34.97	11.5	0.007056484	0.023937585	23.62058617	0.5389	605.73
3	39.73	11.5	0.013468895	0.020558865	23.67444421	0.538933333	593.5
3	43.9	11.5	0.018493121	0.015459861	23.71323345	0.538966667	579.44
3	47.82	11.5	0.021815525	0.009342948	23.73615176	0.539	564.35
3	51.05	11.5	0.022865644	0.004524575	23.74296996	0.539033333	549.09
3	53.6	11.5	0.022701218	-0.002255587	23.73363075	0.539066667	536.5
3	55.46	11.5	0.020733023	-0.008534811	23.70887897	0.5391	525.53
3	56.62	11.5	0.016965754	-0.013878247	23.66974595	0.539133333	516.66
3	57.28	11.5	0.011947604	-0.017843414	23.61760679	0.539166667	509.39
3	57.31	11.5	0.00611839	-0.020058618	23.55429496	0.5392	504.18
3	56.93	11.5	-7.63E-06	-0.020471999	23.48198768	0.539233333	497.7
3	55.95	11.5	-0.005897336	-0.019122279	23.40280492	0.539266667	490.54
3	54.74	11.5	-0.010920067	-0.016093966	23.31926767	0.5393	484.15
3	53.36	11.5	-0.014819521	-0.011811952	23.23378237	0.539333333	479.6
3	51.87	11.5	-0.017186466	-0.006737728	23.14892732	0.539366667	475.53
3	50.26	11.5	-0.016872313	-0.005950877	23.06716624	0.5394	472.47
3	48.51	11.5	-0.017360439	-0.000633674	22.99079097	0.539433333	469.93
3	46.62	11.5	-0.01624894	0.004475405	22.92203603	0.539466667	467.92
3	44.59	11.5	-0.013621463	0.008923251	22.86290679	0.5395	466.48
3	42.47	11.5	-0.009957177	0.012222514	22.81489292	0.539533333	466.16
3	40.23	11.5	-0.00552848	0.014126741	22.77931224	0.539566667	467.28
3	37.9	11.5	-0.000835771	0.014658193	22.75702419	0.5396	469.23
3	35.54	11.5	0.003564074	0.01361421	22.74837252	0.539633333	472.6
3	33.01	11.5	0.007335476	0.01136175	22.75318537	0.539666667	476.51
3	30.41	11.5	0.010126934	0.008160958	22.77106165	0.5397	480.69
3	27.84	11.5	0.009802984	0.007613097	22.80108464	0.539733333	485.29
3	25.17	11.5	0.011192032	0.003899784	22.84199383	0.539766667	490.34
3	22.58	11.5	0.011314637	0.000175602	22.89247141	0.5398	496.59
3	20.01	11.5	0.010188153	-0.003353894	22.95079851	0.539833333	505.36
3	17.41	11.5	0.008118142	-0.006147296	23.01525626	0.539866667	516.04
3	15.01	11.5	0.005340045	-0.007962065	23.0840112	0.5399	529.67
3	12.72	11.5	0.002231905	-0.00880142	23.15511526	0.539933333	544.28
3	10.86	11.5	-0.000848256	-0.008482693	23.22667769	0.539966667	558.97
3	9.54	11.5	-0.003428047	-0.007166284	23.29697961	0.54	571.15
3	8.7	11.5	-0.004902296	-0.005695851	23.36407297	0.540033333	580.98
3	8.61	11.5	-0.006161809	-0.003293976	23.42646807	0.540066667	587.41
3	8.14	11.5	-0.006515482	-0.000700213	23.48267523	0.5401	594.39
3	8.2	11.5	-0.005927339	0.00170251	23.53137665	0.540133333	597.88
3	10.19	11.5	-0.004526535	0.003697905	23.5714264	0.540166667	597.37
3	12.74	11.5	-0.002504912	0.005010771	23.60202234	0.5402	597.69
3	15.87	11.5	-0.000274489	0.005403032	23.62241964	0.540233333	590.75
3	21.95	11.5	0.002019978	0.004965885	23.63227451	0.540266667	576.59
3	27.89	11.5	0.002642402	0.004697852	23.63135778	0.5403	565.04
3	31.92	11.5	0.004417299	0.003216017	23.61966944	0.540333333	557.59
3	34.24	11.5	0.005536061	0.00118755	23.59749598	0.540366667	553.64
3	35.82	11.5	0.00581001	-0.001120122	23.56541034	0.5404	552.86
3	36.38	11.5	0.005149065	-0.003533717	23.52392819	0.540433333	553.63
3	36.71	11.5	0.003652988	-0.005482465	23.47402357	0.540466667	555.22
3	36.38	11.5	0.001449844	-0.006826741	23.4165559	0.5405	556.7
3	35.67	11.5	-0.001212403	-0.007372982	23.35261381	0.540533333	555.45
3	34.52	11.5	-0.001582499	-0.007726608	23.2835151	0.540566667	553.22
3	32.77	11.5	-0.004410132	-0.007082117	23.21063487	0.5406	548.51
3	30.94	11.5	-0.00697644	-0.005516568	23.13529092	0.540633333	542.96
3	28.99	11.5	-0.008835029	-0.002926177	23.05925942	0.540666667	539.05
3	26.85	11.5	-0.009822599	0.000165919	22.98420195	0.5407	535.69
3	24.71	11.5	-0.009645311	0.003547493	22.91172279	0.540733333	535.15
3	22.41	11.5	-0.008307906	0.006828412	22.84388459	0.540766667	537.46
3	20.03	11.5	-0.005870152	0.009567755	22.78234892	0.5408	541.88
3	17.84	11.5	-0.002577267	0.011315199	22.72889196	0.540833333	547.42
3	15.38	11.5	-0.000296963	0.012104358	22.68506069	0.540866667	553.27
3	13.11	11.5	0.003677833	0.011911117	22.65240209	0.5409	559.94
3	10.75	11.5	0.007519502	0.010406585	22.6318902	0.540933333	565.9
3	8.27	11.5	0.010725864	0.007728146	22.62455634	0.540966667	571.96
3	6.15	11.5	0.012927439	0.004023164	22.63097347	0.541	576.5
3	4.5	11.5	0.013823685	-0.000302754	22.65142806	0.541033333	580.23
3	3	11.5	0.013305204	-0.004673109	22.68580553	0.541066667	582.82
3	2.11	11.5	0.011342273	-0.008774306	22.73387669	0.5411	583.39
3	1.6	11.5	0.008142966	-0.012090535	22.79466751	0.541133333	584.06
3	1.47	11.5	0.004050898	-0.014132906	22.86731856	0.541166667	580.29
3	1.79	11.5	0.003225651	-0.014554849	22.95034015	0.5412	576.08
3	2.15	11.5	-0.001442075	-0.014946594	23.0419561	0.541233333	573.53
3	2.5	11.5	-0.005980149	-0.013850098	23.14004647	0.541266667	573
3	4.74	11.5	-0.010003157	-0.011390002	23.24237673	0.5413	566.05
3	7.39	11.5	-0.012996618	-0.00787827	23.34619669	0.541333333	557.08
3	17.06	11.5	-0.014764869	-0.003482461	23.4491572	0.541366667	528.6
3	25.68	11.5	-0.015088811	0.001060025	23.54850808	0.5414	512.05
3	30.05	11.5	-0.014014682	0.005515651	23.64167102	0.541433333	501.62
3	32.85	11.5	-0.011613341	0.009411323	23.72635418	0.541466667	492.19
3	34.73	11.5	-0.008234758	0.012280658	23.80020844	0.5415	483.58
3	36.19	11.5	-0.005709234	0.013417875	23.86117115	0.541533333	475.48
3	36.99	11.5	-0.00146449	0.014357503	23.90786721	0.541566667	467.83
3	37.16	11.5	0.00274726	0.013838947	23.93857775	0.5416	460.64
3	36.86	11.5	0.006559981	0.012195645	23.95238603	0.541633333	454.09
3	36.39	11.5	0.00963409	0.009572245	23.9487191	0.541666667	447.76
3	35.84	11.5	0.01167388	0.006146201	23.9271186	0.5417	442.56
3	34.41	11.5	0.012616559	0.00243295	23.8876418	0.541733333	438.94
3	32.83	11.5	0.012405427	-0.001237526	23.83109087	0.541766667	437.2
3	31	11.5	0.011108661	-0.004658729	23.75821064	0.5418	435.97
3	29.05	11.5	0.008988524	-0.00734995	23.67026162	0.541833333	436.73
3	26.88	11.5	0.006251582	-0.009219276	23.56924916	0.541866667	439.31
3	24.69	11.5	0.00583413	-0.008938523	23.45712132	0.5419	444.01
3	22.28	11.5	0.002944237	-0.009749119	23.33639911	0.541933333	448.68
3	19.89	11.5	3.63E-05	-0.009610931	23.21017651	0.541966667	454.13
3	17.4	11.5	-0.002498146	-0.008806531	23.08143289	0.542	459.84
3	14.66	11.5	-0.004581165	-0.007252242	22.95331953	0.542033333	466.76
3	11.86	11.5	-0.005957853	-0.005338913	22.82956064	0.542066667	474.4
3	8.99	11.5	-0.006725345	-0.003319599	22.71307832	0.5421	482.31
3	6.24	11.5	-0.006770854	-0.001291892	22.60719572	0.542133333	489.37
3	3.96	11.5	-0.006342946	0.000492021	22.51506411	0.542166667	496
3	1.85	11.5	-0.005489597	0.001805871	22.43891802	0.5422	503.1
3	-0.15	11.5	-0.004446195	0.002819854	22.38093469	0.542233333	509.98
3	-1.96	11.5	-0.00334775	0.003359854	22.34317677	0.542266667	517.58
3	-3.03	11.5	-0.002713664	0.003266962	22.32627452	0.5423	521.85
3	-3.23	11.5	-0.001873488	0.003356543	22.33108736	0.542333333	525.36
3	-3.07	11.5	-0.001265671	0.003294225	22.3576726	0.542366667	528.44
3	-2.84	11.5	-0.000840132	0.00314264	22.40511351	0.5424	531.42
3	-2.56	11.5	-0.000505531	0.003178044	22.47243605	0.542433333	534.75
3	-2.08	11.5	-0.000242914	0.003274001	22.55786406	0.542466667	537.14
3	-1.36	11.5	0.000130555	0.003441525	22.65887652	0.5425	539.02
3	-0.56	11.5	0.00063234	0.003768314	22.77300971	0.542533333	540.89
3	0.33	11.5	0.00138915	0.003992216	22.89699778	0.542566667	526.66
3	15.18	11.5	0.002305798	0.004027677	23.02757486	0.5426	496.11
3	22.54	11.5	0.003500844	0.003905652	23.16147509	0.542633333	488.29
3	23.93	11.5	0.004677861	0.003314348	23.29531803	0.542666667	487.72
3	24.4	11.5	0.005867788	0.002304232	23.42560864	0.5427	489.18
3	24.5	11.5	0.006830847	0.000923565	23.549654	0.542733333	490.3
3	24.27	11.5	0.007418659	-0.000907838	23.66458933	0.542766667	490.83
3	23.93	11.5	0.007468194	-0.003002079	23.76766444	0.5428	491.03
3	23.5	11.5	0.006942961	-0.005150856	23.85698856	0.542833333	490.29
3	23.14	11.5	0.006986386	-0.006002743	23.93078553	0.542866667	487.93
3	22.83	11.5	0.00550911	-0.008145996	23.98733646	0.5429	483.53
3	22.57	11.5	0.003330964	-0.009799346	24.02578193	0.542933333	477.43
3	22.28	11.5	0.000635593	-0.01093254	24.04560627	0.542966667	471.34
3	22.13	11.5	-0.002445021	-0.011268799	24.04600734	0.543	465.21
3	21.88	11.5	-0.005603306	-0.010635197	24.02761539	0.543033333	460.53
3	21.76	11.5	-0.00865893	-0.009158807	23.99065961	0.543066667	458.56
3	21.67	11.5	-0.011259177	-0.006770375	23.93599944	0.5431	459.95
3	21.54	11.5	-0.013157029	-0.003547917	23.86512456	0.543133333	463.1
3	21.41	11.5	-0.014143492	0.000119921	23.77952467	0.543166667	466.04
3	21.24	11.5	-0.014074922	0.004110979	23.68091863	0.5432	468.58
3	21.18	11.5	-0.013177844	0.0074399	23.57188476	0.543233333	471.55
3	21.09	11.5	-0.011020531	0.011070841	23.4546576	0.543266667	475.21
3	19.96	11.5	-0.007732804	0.01410771	23.33187274	0.5433	482.92
3	18.25	11.5	-0.003626144	0.016185785	23.20650958	0.543333333	491.36
3	16.5	11.5	0.001028661	0.016999906	23.08154748	0.543366667	499.92
3	14.52	11.5	0.0058842	0.016454538	22.95973665	0.5434	510.73
3	12	11.5	0.010574245	0.014576468	22.84422836	0.543433333	521.69
3	9.45	11.5	0.014557549	0.011248439	22.7378301	0.543466667	532.58
3	6.77	11.5	0.01761252	0.006859078	22.64289099	0.5435	543.22
3	4.26	11.5	0.0192922	0.001677567	22.56210394	0.543533333	553.02
3	2.32	11.5	0.019413984	-0.004011009	22.4974743	0.543566667	562.5
3	0.98	11.5	0.017915603	-0.009515932	22.45043447	0.5436	571.22
3	-0.01	11.5	0.014796719	-0.014562837	22.42241683	0.543633333	576.73
3	-0.03	11.5	0.01018706	-0.018623957	22.41410895	0.543666667	582.07
3	0.15	11.5	0.004604682	-0.021207869	22.42545351	0.5437	588.4
3	0.35	11.5	-0.00167896	-0.022074241	22.45633594	0.543733333	597.14
3	0.56	11.5	-0.008114354	-0.0211734	22.5056676	0.543766667	607.16
3	2.41	11.5	-0.014058932	-0.018331635	22.57184423	0.5438	606.49
3	8.26	11.5	-0.019078991	-0.013851608	22.65314694	0.543833333	584.8
3	19.77	11.5	-0.022697855	-0.008046744	22.74722661	0.543866667	561.44
3	26.22	11.5	-0.024478439	-0.001319923	22.85121845	0.5439	550.26
3	28.98	11.5	-0.024293478	0.005794616	22.96265874	0.543933333	540.91
3	30.46	11.5	-0.022796085	0.011261439	23.07839621	0.543966667	533.58
3	31.42	11.5	-0.018994611	0.017545396	23.19550879	0.544	526.29
3	31.92	11.5	-0.013541386	0.02253664	23.31118897	0.544033333	518.39
3	32	11.5	-0.006806881	0.025796035	23.42251466	0.544066667	512.59
3	31.78	11.5	0.000709343	0.027111722	23.52673569	0.5441	506.63
3	31.62	11.5	0.008396696	0.026211945	23.6215602	0.544133333	501.21
3	31.77	11.5	0.015527643	0.023117167	23.70452449	0.544166667	495.4
3	31.63	11.5	0.021719261	0.018158464	23.77379509	0.5442	493.13
3	30.76	11.5	0.02620128	0.011517578	23.82782501	0.544233333	492.59
3	29.5	11.5	0.028716412	0.003809551	23.86529645	0.544266667	493.69
3	27.84	11.5	0.028996149	-0.004372676	23.88546456	0.5443	496.11
3	25.71	11.5	0.026944287	-0.012338501	23.88810017	0.544333333	499.84
3	23.7	11.5	0.022581895	-0.019631202	23.87308868	0.544366667	504.95
3	21.56	11.5	0.016419354	-0.025359601	23.84100304	0.5444	509.51
3	19.66	11.5	0.008721117	-0.029198388	23.79275999	0.544433333	513.07
3	18.26	11.5	0.000189364	-0.030721416	23.72962004	0.544466667	517.8
3	17.06	11.5	-0.008468488	-0.029748103	23.65324477	0.5445	521.4
3	16.11	11.5	-0.016602334	-0.026316686	23.56569682	0.544533333	526.17
3	15.81	11.5	-0.023509406	-0.020727489	23.46903884	0.544566667	529.61
3	15.96	11.5	-0.028491607	-0.013257412	23.36602103	0.5446	534.61
3	16.44	11.5	-0.031229143	-0.004687631	23.25922169	0.544633333	540.55
3	17.48	11.5	-0.031393024	0.004386485	23.15139104	0.544666667	545.74
3	18.88	11.5	-0.028832706	0.013203256	23.04573762	0.5447	550.77
3	19.44	11.5	-0.023952334	0.02088974	22.94506893	0.544733333	557.95
3	19.42	11.5	-0.017006517	0.026849095	22.85202059	0.544766667	564.58
3	19.06	11.5	-0.008520738	0.030596701	22.76940007	0.5448	569.94
3	18.3	11.5	0.000539048	0.031692416	22.69961381	0.544833333	576.08
3	16.21	11.5	0.009607006	0.030123136	22.64432339	0.544866667	585.61
3	13.9	11.5	0.017813525	0.026019385	22.60541955	0.5449	594.31
3	11.29	11.5	0.024393937	0.019745665	22.58381904	0.544933333	605.48
3	8.66	11.5	0.02885059	0.011843665	22.58003752	0.544966667	616.94
3	6.09	11.5	0.030931141	0.003128972	22.59413228	0.545	628.58
3	4.14	11.5	0.03025335	-0.005782424	22.62553037	0.545033333	640.47
3	2.53	11.5	0.028385948	-0.011435978	22.67314316	0.545066667	650.92
3	2.01	11.5	0.023837727	-0.01881915	22.73559556	0.5451	660.71
3	2.04	11.5	0.017390289	-0.024556998	22.81071033	0.545133333	671.23
3	2.25	11.5	0.009764846	-0.028174821	22.89631023	0.545166667	681.76
3	2.83	11.5	0.001604639	-0.029481363	22.98993153	0.5452	688.06
3	8.53	11.5	-0.006583398	-0.028490261	23.08888134	0.545233333	662.95
3	21.95	11.5	-0.013935082	-0.025353821	23.19029487	0.545266667	632.74
3	30.76	11.5	-0.020052406	-0.020375838	23.2917084	0.5453	617.67
3	36.23	11.5	-0.02459597	-0.014088196	23.39008525	0.545333333	606.96
3	40.46	11.5	-0.027119648	-0.006917576	23.48301901	0.545366667	596.29
3	44.21	11.5	-0.02768323	0.000513901	23.56810324	0.5454	582.98
3	47.89	11.5	-0.026329783	0.007722774	23.64310342	0.545433333	569.56
3	51.01	11.5	-0.024465786	0.011724428	23.70607148	0.545466667	556.37
3	53.68	11.5	-0.020352631	0.017566265	23.75551774	0.5455	543.79
3	55.79	11.5	-0.015045685	0.021982047	23.79018168	0.545533333	532.13
3	57.33	11.5	-0.008779518	0.024940861	23.80920388	0.545566667	521.57
3	58.24	11.5	-0.002079231	0.02615047	23.81235515	0.5456	512.48
3	58.59	11.5	0.004577002	0.025662025	23.79929171	0.545633333	504.06
3	58.43	11.5	0.010933973	0.023521904	23.77052923	0.545666667	496.47
3	57.86	11.5	0.016493799	0.019918481	23.72675525	0.5457	489.3
3	56.9	11.5	0.020891555	0.015024322	23.66877193	0.545733333	484.07
3	55.72	11.5	0.024042968	0.00923619	23.59806893	0.545766667	480.28
3	54.42	11.5	0.025601149	0.002810909	23.51619326	0.5458	477.25
3	53.02	11.5	0.025467406	-0.003777269	23.4248065	0.545833333	474.97
3	51.5	11.5	0.02518472	-0.005949854	23.32620046	0.545866667	473.25
3	49.86	11.5	0.022894527	-0.012244101	23.22260969	0.5459	472.64
3	48.09	11.5	0.019045466	-0.017843089	23.1165552	0.545933333	472.83
3	46.25	11.5	0.013907756	-0.02230416	23.0106726	0.545966667	474.75
3	44.25	11.5	0.007669018	-0.025357686	22.90776938	0.546	477.96
3	42.18	11.5	0.000718613	-0.026711335	22.81036656	0.546033333	482.57
3	40.04	11.5	-0.006362024	-0.026226376	22.72138621	0.546066667	487.96
3	37.87	11.5	-0.013251184	-0.023817969	22.64323477	0.5461	494.52
3	35.58	11.5	-0.019390713	-0.019666067	22.57826135	0.546133333	501.43
3	33.22	11.5	-0.024196657	-0.013871902	22.52847132	0.546166667	509.44
3	30.92	11.5	-0.027396721	-0.006935692	22.49558354	0.5462	518.36
3	28.66	11.5	-0.028654715	0.000804266	22.48068664	0.546233333	527.9
3	26.2	11.5	-0.028150619	0.006841314	22.48469735	0.546266667	537.79
3	23.88	11.5	-0.025578466	0.014500982	22.50773025	0.5463	548.73
3	21.59	11.5	-0.020921155	0.021196056	22.54949887	0.546333333	559.71
3	19.13	11.5	-0.014425745	0.026473762	22.60925837	0.546366667	571.58
3	16.95	11.5	-0.006720933	0.029796411	22.68563364	0.5464	584.36
3	14.7	11.5	0.001736519	0.030875205	22.77661934	0.546433333	596.43
3	13.18	11.5	0.010333328	0.029539793	22.88026741	0.546466667	608.82
3	11.9	11.5	0.018232077	0.025887004	22.99388494	0.5465	620.94
3	10.56	11.5	0.02488101	0.020091186	23.11460715	0.546533333	633.23
3	9.02	11.5	0.029827062	0.012632816	23.23962654	0.546566667	644.62
3	7.8	11.5	0.032404919	0.004049799	23.36573455	0.5466	653.37
3	6.62	11.5	0.032850457	0.002874731	23.48983721	0.546633333	659.35
3	6.09	11.5	0.032724876	-0.006210634	23.60912702	0.546666667	662.18
3	6.75	11.5	0.030004601	-0.015004169	23.72045272	0.5467	656.9
3	9.46	11.5	0.024983992	-0.02273964	23.82106411	0.546733333	652.23
3	12.27	11.5	0.018104746	-0.028853182	23.90861206	0.546766667	636.54
3	20.7	11.5	0.009601737	-0.032840111	23.98057556	0.5468	604.27
3	30.89	11.5	0.000441354	-0.034422171	24.03517844	0.546833333	580.24
3	38.4	11.5	-0.008866716	-0.033403218	24.07081641	0.546866667	561.91
3	44.86	11.5	-0.017639689	-0.02990518	24.08634357	0.5469	543.32
3	50.67	11.5	-0.025097259	-0.024143493	24.08078588	0.546933333	527.08
3	55.39	11.5	-0.030715678	-0.016552909	24.05420063	0.546966667	512.28
3	59.12	11.5	-0.03378649	-0.009243044	24.00635866	0.547	500.62
3	61.73	11.5	-0.035054439	0.000198239	23.93806209	0.547033333	491.3
3	63.32	11.5	-0.033740683	0.009691612	23.85051414	0.547066667	483.58
3	63.96	11.5	-0.02994307	0.018452158	23.7452045	0.5471	476.95
3	63.88	11.5	-0.023840425	0.025900096	23.6242531	0.547133333	470.37
3	63.28	11.5	-0.015889269	0.031417574	23.49046746	0.547166667	464.48
3	62.4	11.5	-0.006810846	0.034581684	23.34665505	0.5472	459
3	61.35	11.5	0.002935812	0.035136563	23.19642552	0.547233333	452.99
3	60.12	11.5	0.012448203	0.033001298	23.04367497	0.547266667	447.21
3	58.76	11.5	0.021006535	0.028325708	22.89201304	0.5473	443.59
3	57.15	11.5	0.02802661	0.02144183	22.74573692	0.547333333	441.42
3	55.32	11.5	0.032896747	0.012854408	22.60897189	0.547366667	441.42
3	53.18	11.5	0.034094712	0.008997735	22.4852703	0.5474	443
3	50.74	11.5	0.03532878	-0.000849839	22.37852827	0.547433333	446.72
3	48.05	11.5	0.033683303	-0.010653763	22.29206894	0.547466667	451.85
3	45.21	11.5	0.029370774	-0.01962685	22.22824144	0.5475	457.74
3	42.31	11.5	0.022741347	-0.02707433	22.18945219	0.547533333	464.5
3	39.36	11.5	0.014318826	-0.032365014	22.17707631	0.547566667	471.42
3	36.38	11.5	0.004647557	-0.035082496	22.19145755	0.5476	478.52
3	33.48	11.5	-0.005256455	-0.035036891	22.23259592	0.547633333	486.9
3	30.74	11.5	-0.014832519	-0.032202212	22.29946009	0.547666667	494.95
3	28.21	11.5	-0.023243845	-0.02683894	22.38981554	0.5477	503.16
3	25.77	11.5	-0.029757307	-0.019391519	22.5016569	0.547733333	511.1
3	23.68	11.5	-0.030455587	-0.018358701	22.63154643	0.547766667	518.97
3	21.92	11.5	-0.034440692	-0.009268351	22.77570261	0.5478	526.74
3	20.42	11.5	-0.035654761	0.00048063	22.93045851	0.547833333	534.14
3	19.11	11.5	-0.03425892	0.010238064	23.09168883	0.547866667	538.66
3	18.69	11.5	-0.030295253	0.01919064	23.25469533	0.5479	541.65
3	18.62	11.5	-0.023973983	0.026723209	23.41581106	0.547933333	544.21
3	18.37	11.5	-0.015964919	0.032289841	23.57073885	0.547966667	546.34
3	17.56	11.5	-0.006746524	0.035488418	23.71563987	0.548	548.39
3	16.15	11.5	0.003036771	0.036067382	23.84730557	0.548033333	550.75
3	14.32	11.5	0.01257581	0.034090379	23.96269927	0.548066667	553.93
3	12.43	11.5	0.021201818	0.029558354	24.05901348	0.5481	557.32
3	11.01	11.5	0.027430397	0.024153731	24.13464391	0.548133333	560.57
3	10.35	11.5	0.032876559	0.016061132	24.1877571	0.548166667	564.37
3	9.56	11.5	0.036045783	0.006769824	24.21743631	0.5482	569.23
3	10.45	11.5	0.036687632	-0.003071732	24.22356696	0.548233333	568.18
3	13.01	11.5	0.034586171	-0.012725579	24.20609175	0.548266667	566.87
3	15.48	11.5	0.029973684	-0.021528666	24.16552633	0.5483	558.89
3	21.48	11.5	0.023257383	-0.028799765	24.10330312	0.548333333	537.74
3	30.11	11.5	0.014629781	-0.033993552	24.02079719	0.548366667	518.42
3	36.88	11.5	0.004995119	-0.036711732	23.91995662	0.5484	505.14
3	41.6	11.5	-0.005059312	-0.036721111	23.80358889	0.548433333	494.8
3	45.35	11.5	-0.014851479	-0.033947496	23.67404314	0.548466667	485.47
3	48.18	11.5	-0.023504207	-0.028645264	23.53464251	0.5485	478.42
3	49.92	11.5	-0.023545256	-0.028509148	23.38882475	0.548533333	473.27
3	50.73	11.5	-0.030482171	-0.02093346	23.23991302	0.548566667	469.72
3	50.82	11.5	-0.034975581	-0.011707453	23.09157424	0.5486	467.68
3	50.17	11.5	-0.036747016	-0.001580759	22.94758995	0.548633333	465.83
3	48.78	11.5	-0.035686872	0.008674459	22.81122599	0.548666667	465.79
3	46.89	11.5	-0.031752326	0.018190949	22.68597742	0.5487	466.33
3	44.84	11.5	-0.025284577	0.026269653	22.57499549	0.548733333	467.82
3	42.56	11.5	-0.016922503	0.032160491	22.48074394	0.548766667	470.23
3	40.2	11.5	-0.00716466	0.035491048	22.40551458	0.5488	473.15
3	37.66	11.5	0.003075722	0.035891454	22.35125548	0.548833333	478.59
3	35.05	11.5	0.012918369	0.033487657	22.31876877	0.548866667	484.79
3	32.47	11.5	0.015689316	0.032072122	22.30868471	0.5489	491.89
3	29.84	11.5	0.023943542	0.026299185	22.32088871	0.548933333	500.02
3	27.16	11.5	0.030125097	0.018484503	22.35446404	0.548966667	508.96
3	24.41	11.5	0.033944607	0.00933949	22.40809289	0.549	518.46
3	21.7	11.5	0.035029259	-0.000438227	22.48005639	0.549033333	528.93
3	18.99	11.5	0.033355839	-0.010001467	22.56794811	0.549066667	537.86
3	16.52	11.5	0.029196053	-0.0187087	22.66924705	0.5491	545.49
3	14.42	11.5	0.022906713	-0.025832677	22.7813176	0.549133333	550.55
3	12.59	11.5	0.014887018	-0.030927555	22.90095118	0.549166667	553.04
3	11.7	11.5	0.005992422	-0.033664826	23.02539762	0.5492	553.78
3	10.58	11.5	-0.003264927	-0.03388708	23.15173481	0.549233333	555.04
3	10.25	11.5	-0.011391587	-0.031938253	23.2768115	0.549266667	551.18
3	10.93	11.5	-0.019365006	-0.027667255	23.39816396	0.5493	544.95
3	12.47	11.5	-0.025920178	-0.021478872	23.51309929	0.549333333	538.97
3	13.66	11.5	-0.030648153	-0.013766492	23.61915378	0.549366667	532.41
3	15.37	11.5	-0.033048847	-0.005248434	23.71432207	0.5494	522.17
3	17.82	11.5	-0.033218054	0.003668417	23.7967707	0.549433333	512.27
3	20.84	11.5	-0.031079026	0.01223605	23.86478079	0.549466667	504.99
3	22.56	11.5	-0.02670985	0.019919998	23.91720643	0.5495	500.11
3	23.7	11.5	-0.020556069	0.026212034	23.95318817	0.549533333	496.49
3	23.86	11.5	-0.013010661	0.030710671	23.9718093	0.549566667	495.94
3	23.36	11.5	-0.0044694	0.03300375	23.97301251	0.5496	493.71
3	22.6	11.5	0.004342324	0.033101396	23.95662592	0.549633333	492.1
3	20.72	11.5	0.008683528	0.032231778	23.92305059	0.549666667	492.09
3	18.65	11.5	0.016953995	0.028852526	23.87285949	0.5497	491.55
3	16.56	11.5	0.023991246	0.023385276	23.80731312	0.549733333	490.91
3	14.7	11.5	0.029360177	0.016220753	23.7275001	0.549766667	493.24
3	13.1	11.5	0.03275762	0.007793712	23.63531119	0.5498	497.42
3	11.62	11.5	0.033680418	-0.001233548	23.53275174	0.549833333	501.34
3	10.72	11.5	0.032162952	-0.010296842	23.42211359	0.549866667	505.62
3	10.34	11.5	0.02830862	-0.018677507	23.30591775	0.5499	508.98
3	10.42	11.5	0.022165014	-0.025725279	23.18708631	0.549933333	512.1
3	10.76	11.5	0.014304968	-0.03087842	23.06825486	0.549966667	514.53
3	12.03	11.5	0.005323249	-0.033736608	22.95268927	0.55	515.33
3	13.43	11.5	-0.004284394	-0.033916464	22.84325433	0.550033333	517.49
3	13.68	11.5	-0.008935705	-0.033092816	22.74281483	0.550066667	521.56
3	13.38	11.5	-0.017821634	-0.029308985	22.65440744	0.5501	531.73
3	12.88	11.5	-0.025388581	-0.023158248	22.58043859	0.550133333	543.27
3	12.07	11.5	-0.030916825	-0.015074307	22.52314281	0.550166667	558.58
3	9.71	11.5	-0.033863854	-0.005758638	22.48441087	0.5502	579.88
3	7.13	11.5	-0.034159119	0.004105925	22.46561785	0.550233333	600.49
3	4.7	11.5	-0.03153936	0.01358071	22.46739402	0.550266667	613.45
3	2.46	11.5	-0.02632453	0.021942015	22.49014044	0.5503	624.62
3	0.76	11.5	-0.01900767	0.028443498	22.53316958	0.550333333	633.89
3	0.38	11.5	-0.010123233	0.032578419	22.59562198	0.550366667	639.97
3	0.53	11.5	-0.000458712	0.033928899	22.67589336	0.5504	645.99
3	0.84	11.5	0.004568579	0.033502941	22.77192109	0.550433333	655.42
3	1.13	11.5	0.013764915	0.030646669	22.88095496	0.550466667	667.27
3	1.37	11.5	0.021683596	0.025384639	23.00035936	0.5505	678.27
3	3.5	11.5	0.027670566	0.018197299	23.12652467	0.550533333	656.51
3	20.71	11.5	0.031388577	0.009672191	23.25607043	0.550566667	619.07
3	29.56	11.5	0.032541906	0.000575823	23.3854443	0.5506	603.91
3	35.12	11.5	0.031096031	-0.008309023	23.51097935	0.550633333	592.44
3	39.54	11.5	0.02729095	-0.016369821	23.62895136	0.550666667	579.83
3	43.71	11.5	0.021565721	-0.022943709	23.73632365	0.5507	564.14
3	47.97	11.5	0.014246189	-0.027559657	23.82977307	0.550733333	547.19
3	51.84	11.5	0.006198074	-0.030010642	23.90660671	0.550766667	530.9
3	55.2	11.5	0.005267342	-0.029758427	23.96464733	0.5508	515.47
3	58.03	11.5	-0.002919588	-0.029608403	24.00194688	0.550833333	501.72
3	60.08	11.5	-0.010564122	-0.027347501	24.01724486	0.550866667	490.05
3	61.29	11.5	-0.017159288	-0.023174851	24.009911	0.5509	480.3
3	61.79	11.5	-0.022411615	-0.017441981	23.97954423	0.550933333	471.29
3	61.63	11.5	-0.02572481	-0.010743231	23.92677482	0.550966667	462.7
3	61.11	11.5	-0.027190855	-0.003474932	23.85280597	0.551	454.1
3	60.19	11.5	-0.026688642	0.003780002	23.75895548	0.551033333	446.44
3	59.11	11.5	-0.024277631	0.01045467	23.64780167	0.551066667	440
3	57.9	11.5	-0.020282725	0.01619645	23.52209473	0.5511	433.98
3	56.59	11.5	-0.015088959	0.020604947	23.38498593	0.551133333	428.58
3	55.14	11.5	-0.008903142	0.023373793	23.24042868	0.551166667	424.18
3	53.55	11.5	-0.004287779	0.02421836	23.09243368	0.5512	421.03
3	51.73	11.5	0.002145858	0.024063511	22.94506893	0.551233333	419.03
3	49.7	11.5	0.008272086	0.022237259	22.80320458	0.551266667	419.91
3	47.43	11.5	0.013588328	0.018979102	22.67085133	0.5513	422.49
3	44.93	11.5	0.017736998	0.014519538	22.55242096	0.551333333	426
3	42.24	11.5	0.020671357	0.009189662	22.45198146	0.551366667	430.71
3	39.39	11.5	0.021988747	0.003419215	22.37285598	0.5514	435.52
3	36.47	11.5	0.021820177	-0.00241124	22.31785204	0.551433333	440.83
3	33.53	11.5	0.02021684	-0.007988745	22.28937603	0.551466667	445.32
3	30.54	11.5	0.01723889	-0.012816163	22.28817282	0.5515	450.55
3	27.51	11.5	0.013152879	-0.01672588	22.31470077	0.551533333	456.47
3	24.56	11.5	0.008288376	-0.019501767	22.36827232	0.551566667	462.5
3	21.68	11.5	0.002952874	-0.020832768	22.44705402	0.5516	468.83
3	19	11.5	-0.002520037	-0.020828102	22.54858214	0.551633333	475.09
3	16.5	11.5	-0.007781064	-0.019471877	22.66987731	0.551666667	482.49
3	14.14	11.5	-0.012530218	-0.016798497	22.80681422	0.5517	489.91
3	12.3	11.5	-0.016491768	-0.013039561	22.95532488	0.551733333	497.61
3	11.2	11.5	-0.019279628	-0.008454742	23.11122669	0.551766667	504.2
3	10.48	11.5	-0.020953781	-0.003221654	23.26964953	0.5518	511.8
3	9.65	11.5	-0.021193344	0.002226721	23.42629619	0.551833333	520.11
3	8.68	11.5	-0.020038426	0.007576701	23.57715597	0.551866667	528.51
3	7.87	11.5	-0.01760814	0.012557091	23.71781711	0.5519	536.45
3	7.08	11.5	-0.013936785	0.016763234	23.84489915	0.551933333	542.38
3	6.88	11.5	-0.009263103	0.019865485	23.95536541	0.551966667	549.18
3	7.66	11.5	-0.00541884	0.021496528	24.04617922	0.552	549.01
3	9.77	11.5	0.000272266	0.022310339	24.11562171	0.552033333	551.65
3	10.67	11.5	0.006062999	0.021651104	24.16203129	0.552066667	552.14
3	13.13	11.5	0.011500416	0.019534039	24.18437665	0.5521	541.13
3	21.19	11.5	0.016303576	0.015985596	24.18254318	0.552133333	520.83
3	28.69	11.5	0.020040909	0.011240571	24.15670278	0.552166667	506.72
3	33.92	11.5	0.022430231	0.005687207	24.10748571	0.5522	497.95
3	37.48	11.5	0.023238606	-0.000451939	24.03655353	0.552233333	491.03
3	40.36	11.5	0.02246611	-0.006637121	23.94556784	0.552266667	485.57
3	42.47	11.5	0.019927647	-0.012408244	23.83676315	0.5523	480.66
3	43.95	11.5	0.01597492	-0.017375372	23.71317615	0.552333333	475.88
3	45.01	11.5	0.010760379	-0.021143377	23.57790082	0.552366667	472.65
3	45.52	11.5	0.004613245	-0.023284397	23.43403112	0.5524	470.73
3	45.45	11.5	-0.001926808	-0.023765018	23.28557775	0.552433333	470.32
3	44.85	11.5	-0.008347455	-0.022388462	23.13603577	0.552466667	471.12
3	43.25	11.5	-0.014253144	-0.019204764	22.9889575	0.5525	472.61
3	41.2	11.5	-0.019002622	-0.014570905	22.84829636	0.552533333	474.93
3	38.77	11.5	-0.022311054	-0.008745865	22.71726091	0.552566667	476.57
3	36.21	11.5	-0.023866369	-0.002116141	22.59888783	0.5526	478.32
3	33.47	11.5	-0.023495048	0.00456279	22.49627109	0.552633333	480.57
3	30.58	11.5	-0.021219875	0.010964037	22.41141604	0.552666667	484.39
3	27.58	11.5	-0.017277635	0.016480123	22.34627074	0.5527	489.46
3	24.55	11.5	-0.011916466	0.020571847	22.30226758	0.552733333	494.53
3	21.38	11.5	-0.008073687	0.022270705	22.27992223	0.552766667	500.66
3	18.26	11.5	-0.001496384	0.023614637	22.27934927	0.5528	507.94
3	15.06	11.5	0.005197098	0.022917094	22.30043412	0.552833333	516.49
3	11.99	11.5	0.011392482	0.020466928	22.34191626	0.552866667	526.17
3	8.97	11.5	0.016558596	0.016407791	22.4024779	0.5529	536.85
3	6.09	11.5	0.020419584	0.011008533	22.48057205	0.552933333	548.03
3	4.08	11.5	0.022537055	0.004854696	22.57390687	0.552966667	558.48
3	3.09	11.5	0.022877565	-0.001549815	22.68036243	0.553	568.34
3	2.01	11.5	0.02139809	-0.007868681	22.79741771	0.553033333	577.75
3	2.21	11.5	0.018301016	-0.013346933	22.9224944	0.553066667	581.5
3	5.16	11.5	0.013781862	-0.017761071	23.05295689	0.5531	581.75
3	7.01	11.5	0.011566932	-0.019163756	23.18622687	0.553133333	581.29
3	10.56	11.5	0.0058163	-0.021428679	23.31949685	0.553166667	569.06
3	17.72	11.5	-0.000254633	-0.022039529	23.45024582	0.5532	551.8
3	23.91	11.5	-0.006197586	-0.021048546	23.57606735	0.553233333	538.5
3	28.15	11.5	-0.011580292	-0.018415574	23.69455503	0.553266667	528.28
3	30.58	11.5	-0.016043597	-0.014478892	23.80335971	0.5533	517.34
3	32.03	11.5	-0.019173909	-0.00960018	23.90081983	0.553333333	508.32
3	32.44	11.5	-0.020896605	-0.004010636	23.98481545	0.553366667	500.9
3	32.45	11.5	-0.021030952	0.001742312	24.05385686	0.5534	493.13
3	32.23	11.5	-0.019591606	0.007223929	24.10662627	0.553433333	488.5
3	31.68	11.5	-0.016786186	0.012127927	24.14186318	0.553466667	485.8
3	31.09	11.5	-0.014855172	0.014151719	24.15853625	0.5535	485.6
3	29.64	11.5	-0.010375133	0.017354094	24.1564163	0.553533333	487.26
3	28.17	11.5	-0.005253451	0.019376455	24.1347585	0.553566667	490.13
3	26.8	11.5	0.000182381	0.01978916	24.09367743	0.5536	493.47
3	25.59	11.5	0.005484938	0.01874501	24.03368875	0.553633333	497.07
3	24.65	11.5	0.010247119	0.016342034	23.95525082	0.553666667	498.19
3	23.56	11.5	0.014115741	0.012743317	23.85956687	0.5537	498.25
3	23.23	11.5	0.016829166	0.008189495	23.74824117	0.553733333	496.69
3	23.06	11.5	0.018142777	0.003241074	23.6229353	0.553766667	494.49
3	22.32	11.5	0.018006866	-0.001920585	23.48599839	0.5538	495.81
3	21.02	11.5	0.016468051	-0.006761249	23.34035252	0.553833333	501.28
3	19.51	11.5	0.013624352	-0.010871152	23.18863329	0.553866667	507.95
3	17.79	11.5	0.010314458	-0.013590058	23.03445035	0.5539	515.4
3	15.82	11.5	0.005928298	-0.015643361	22.88152791	0.553933333	524.75
3	13.64	11.5	0.001189787	-0.016203377	22.73359021	0.553966667	536.72
3	11.12	11.5	-0.003398787	-0.015481303	22.59459065	0.554	550.3
3	8.52	11.5	-0.007469615	-0.013480898	22.46882641	0.554033333	565.7
3	5.92	11.5	-0.010676806	-0.010365808	22.35967795	0.554066667	582.83
3	3.43	11.5	-0.012773389	-0.006635343	22.2708695	0.5541	601.53
3	1.43	11.5	-0.013597188	-0.002597138	22.2056096	0.554133333	619.06
3	-0.35	11.5	-0.013199335	0.001452378	22.16596092	0.554166667	635.7
3	-1.47	11.5	-0.011677716	0.004899781	22.15392881	0.5542	647.22
3	-1.62	11.5	-0.009802608	0.00697523	22.17060188	0.554233333	657.76
3	-1.48	11.5	-0.006990115	0.008999129	22.21552177	0.554266667	666.07
3	-1.08	11.5	-0.003908637	0.009969144	22.28823012	0.5543	674.31
3	-0.46	11.5	-0.000843103	0.009925256	22.38695075	0.554333333	679.05
3	3.76	11.5	0.001812953	0.009148086	22.50887616	0.554366667	675.89
3	9.62	11.5	0.003928768	0.007558978	22.65079781	0.5544	646.12
3	21.29	11.5	0.005315169	0.005696372	22.80887687	0.554433333	621.45
3	26.97	11.5	0.005998357	0.003734712	22.97818589	0.554466667	613.85
3	29.8	11.5	0.006019934	0.001833643	23.15425583	0.5545	608.74
3	31.82	11.5	0.005538213	0.000293798	23.33204463	0.554533333	604.22
3	33.8	11.5	0.004762521	-0.000748621	23.5062238	0.554566667	599.82
3	35.57	11.5	0.003855212	-0.001461665	23.67238156	0.5546	593.09
3	37.41	11.5	0.003059239	-0.001667128	23.82587695	0.554633333	585.23
3	39.17	11.5	0.002445983	-0.001609456	23.96224091	0.554666667	575.97
3	41.11	11.5	0.002176157	-0.00143191	24.07826486	0.5547	565.66
3	43.26	11.5	0.002012121	-0.001513834	24.17079755	0.554733333	553.42
3	45.59	11.5	0.002129752	-0.001768044	24.23720335	0.554766667	540.07
3	47.94	11.5	0.002382032	-0.002187391	24.27622178	0.5548	526.1
3	49.93	11.5	0.002828126	-0.002712981	24.28664961	0.554833333	512.72
3	51.71	11.5	0.002776886	-0.003673544	24.26820037	0.554866667	499.5
3	53.04	11.5	0.002354079	-0.004943069	24.22179079	0.5549	488.09
3	53.99	11.5	0.001379623	-0.006111208	24.14850949	0.554933333	477.63
3	54.44	11.5	-9.94E-05	-0.007099303	24.05013263	0.554966667	465.9
3	54.58	11.5	-0.002136323	-0.007729197	23.92992609	0.555	453.45
3	54.2	11.5	-0.004456112	-0.007638175	23.79075464	0.555033333	441.35
3	53.24	11.5	-0.006944862	-0.006748982	23.6365717	0.555066667	431.01
3	51.8	11.5	-0.009284768	-0.005089089	23.47196092	0.5551	422.35
3	50.16	11.5	-0.011116712	-0.002457017	23.30150598	0.555133333	415.29
3	48.34	11.5	-0.012186409	0.00080549	23.1301916	0.555166667	410.29
3	46.28	11.5	-0.01223456	0.004482906	22.96340358	0.5552	406.6
3	43.95	11.5	-0.011017988	0.00831591	22.80584019	0.555233333	404.43
3	41.4	11.5	-0.010343467	0.010298345	22.66277263	0.555266667	403.21
3	38.59	11.5	-0.007222725	0.013479914	22.53849808	0.5553	402.07
3	35.69	11.5	-0.003032963	0.015784247	22.43668348	0.555333333	401.61
3	32.65	11.5	0.001871428	0.016659215	22.36059469	0.555366667	401.6
3	29.46	11.5	0.007009206	0.015937815	22.31235164	0.5554	402.08
3	26.19	11.5	0.011939551	0.013635486	22.29281378	0.555433333	402.71
3	22.93	11.5	0.01599117	0.009767043	22.30226758	0.555466667	403.51
3	19.61	11.5	0.018782418	0.004623031	22.33973902	0.5555	404.73
3	16.37	11.5	0.019893672	-0.001186107	22.40305086	0.555533333	407.05
3	13.11	11.5	0.019165163	-0.007304563	22.48973937	0.555566667	410.67
3	9.87	11.5	0.018752457	-0.009456711	22.59630952	0.5556	414.54
3	6.98	11.5	0.015530143	-0.014884145	22.71869331	0.555633333	419.52
3	4.16	11.5	0.01061175	-0.019218972	22.85270814	0.555666667	424.64
3	2.04	11.5	0.00460434	-0.021920658	22.99377035	0.5557	428.56
3	0.6	11.5	-0.002023965	-0.022648746	23.13729627	0.555733333	430.51
3	0.26	11.5	-0.008658333	-0.021411644	23.27910333	0.555766667	431.5
3	0.27	11.5	-0.014689451	-0.018240516	23.41483703	0.5558	433.31
3	0	11.5	-0.019499216	-0.013352874	23.54077315	0.555833333	434.35
3	0.29	11.5	-0.022748482	-0.007260386	23.65376043	0.555866667	433.72
3	0.74	11.5	-0.024056838	-0.000498368	23.75104866	0.5559	433.43
3	1.11	11.5	-0.023302344	0.006489105	23.83046062	0.555933333	433.58
3	1.42	11.5	-0.022676217	0.008739359	23.89073578	0.555966667	434.92
3	1.68	11.5	-0.019316719	0.014853116	23.93078553	0.556	437.23
3	1.89	11.5	-0.014313927	0.019798617	23.95032339	0.556033333	434.43
3	9.78	11.5	-0.008147062	0.023025142	23.94969313	0.556066667	410.37
3	21.49	11.5	-0.001314226	0.024348558	23.92952502	0.5561	394.64
3	26.47	11.5	0.00566972	0.023764007	23.89096496	0.556133333	387.83
3	28.33	11.5	0.012055677	0.021069795	23.83584642	0.556166667	384.18
3	29.2	11.5	0.01748229	0.016773953	23.76583098	0.5562	380.91
3	29.21	11.5	0.021414954	0.011130946	23.68338235	0.556233333	379.61
3	28.78	11.5	0.023520455	0.004578826	23.59090696	0.556266667	378.83
3	27.95	11.5	0.02370661	-0.002237851	23.49081123	0.5563	378.68
3	26.69	11.5	0.023102688	-0.004983148	23.38595996	0.556333333	380.4
3	24.51	11.5	0.020525875	-0.011238117	23.27904603	0.556366667	382.86
3	21.88	11.5	0.016397691	-0.016396507	23.17253318	0.5564	386.19
3	19.13	11.5	0.010964582	-0.020077084	23.069057	0.556433333	389.61
3	16.1	11.5	0.004793363	-0.022126755	22.97096663	0.556466667	393.88
3	12.96	11.5	-0.001625521	-0.022251706	22.8803247	0.5565	398.57
3	9.94	11.5	-0.007687232	-0.020555617	22.79913658	0.556533333	404.09
3	7	11.5	-0.013014226	-0.017338078	22.72894925	0.556566667	411.12
3	4.65	11.5	-0.017037937	-0.012726015	22.67102322	0.5566	419.08
3	2.7	11.5	-0.019595882	-0.007281513	22.62638981	0.556633333	427.13
3	0.96	11.5	-0.020493853	-0.001504453	22.59573657	0.556666667	435.72
3	-0.72	11.5	-0.020136735	0.000834038	22.57923538	0.5567	443.96
3	-1.7	11.5	-0.018724879	0.006317875	22.57728733	0.556733333	448.83
3	-1.85	11.5	-0.015952222	0.010983899	22.58954862	0.556766667	452.15
3	-1.85	11.5	-0.012007567	0.014707974	22.6156755	0.5568	454.64
3	-1.84	11.5	-0.007366886	0.017071281	22.65515229	0.556833333	456.58
3	-1.61	11.5	-0.002389659	0.018029323	22.70711956	0.556866667	458.48
3	-1.62	11.5	0.002545947	0.017623047	22.77060329	0.5569	461.6
3	-1.76	11.5	0.00703878	0.015973964	22.84462943	0.556933333	464.99
3	3.12	11.5	0.010769579	0.013160022	22.92753643	0.556966667	439.24
3	13.47	11.5	0.013590053	0.009691921	23.01806376	0.557	426.46
3	19.83	11.5	0.015288015	0.005668299	23.11432067	0.557033333	424.06
3	20.66	11.5	0.015514235	0.003558006	23.21458828	0.557066667	426.2
3	20.49	11.5	0.015564161	-0.00046145	23.31680395	0.5571	428.9
3	20.28	11.5	0.014614377	-0.004279248	23.41919151	0.557133333	431.46
3	19.92	11.5	0.012730369	-0.007651753	23.51957372	0.557166667	432.97
3	19.55	11.5	0.010277577	-0.010266701	23.61600251	0.5572	433.4
3	19.4	11.5	0.007250975	-0.012197519	23.70658714	0.557233333	433.9
3	18.52	11.5	0.004010412	-0.013300536	23.78932225	0.557266667	434.59
3	17.6	11.5	0.000731676	-0.013535238	23.86237436	0.5573	435.13
3	16.46	11.5	-0.002440581	-0.013055845	23.92391003	0.557333333	436.62
3	15.08	11.5	-0.005332327	-0.01191306	23.97215308	0.557366667	438.39
3	13.48	11.5	-0.00774786	-0.01014978	24.00544193	0.5574	440.36
3	11.81	11.5	-0.009738713	-0.007972758	24.02234418	0.557433333	442.51
3	10.17	11.5	-0.011137892	-0.005534106	24.02159934	0.557466667	445.68
3	8.62	11.5	-0.011499049	-0.004266392	24.00211877	0.5575	449.07
3	7.93	11.5	-0.012079855	-0.001627521	23.96355871	0.557533333	452.9
3	6.97	11.5	-0.012103388	0.001074614	23.90568997	0.557566667	455.76
3	6.22	11.5	-0.011533525	0.003753724	23.82868445	0.5576	460.11
3	5.59	11.5	-0.01048276	0.006219604	23.73380264	0.557633333	463.36
3	4.73	11.5	-0.008937364	0.008414224	23.62230505	0.557666667	467.75
3	4.24	11.5	-0.006877762	0.010396997	23.49608245	0.5577	471.1
3	4.15	11.5	-0.004505635	0.011806482	23.35794232	0.557733333	474.17
3	4.13	11.5	-0.001742366	0.012813076	23.21086406	0.557766667	478.66
3	4.04	11.5	0.001301419	0.013210049	23.0582281	0.5578	484.09
3	3.84	11.5	0.004413258	0.012911591	22.90415975	0.557833333	491.03
3	3.59	11.5	0.00757602	0.011847864	22.752727	0.557866667	498.57
3	3.31	11.5	0.010586215	0.010087823	22.60822705	0.5579	506.31
3	2.98	11.5	0.013157171	0.007419561	22.47535813	0.557933333	513.06
3	2.53	11.5	0.014106135	0.006901636	22.35818826	0.557966667	518.13
3	2.18	11.5	0.016041021	0.00328535	22.26061355	0.558	523.17
3	1.79	11.5	0.016965596	-0.000999282	22.18681659	0.558033333	529.53
3	1.47	11.5	0.016819308	-0.00559977	22.13949027	0.558066667	537.86
3	1.24	11.5	0.015381885	-0.010184611	22.12104103	0.5581	547.36
3	1.25	11.5	0.012573883	-0.014535041	22.13335963	0.558133333	559.29
3	1.33	11.5	0.00855506	-0.018069062	22.17661794	0.558166667	570.35
3	1.79	11.5	0.003499419	-0.020487282	22.25018572	0.5582	578.11
3	2.77	11.5	-0.002377072	-0.021505023	22.35285976	0.558233333	583.48
3	3.83	11.5	-0.008462118	-0.020802748	22.48143149	0.558266667	586
3	4.64	11.5	-0.014387408	-0.018301936	22.63246316	0.5583	586.64
3	5.15	11.5	-0.019640751	-0.014165294	22.80182949	0.558333333	587.16
3	5.44	11.5	-0.023294954	-0.009189498	22.98408736	0.558366667	589.25
3	5.63	11.5	-0.025821636	-0.002475223	23.17413746	0.5584	591.25
3	5.99	11.5	-0.026414587	0.004926105	23.36688046	0.558433333	585.84
3	14.86	11.5	-0.02480333	0.012417386	23.5564722	0.558466667	556.17
3	24.35	11.5	-0.021073228	0.01945556	23.73792793	0.5585	538.59
3	30.75	11.5	-0.01540034	0.025212645	23.90677859	0.558533333	526.25
3	35.38	11.5	-0.00806938	0.029407994	24.05815404	0.558566667	516.88
3	39.75	11.5	0.000351101	0.031367035	24.18844465	0.5586	506.16
3	44.38	11.5	0.009172556	0.030894073	24.29461372	0.558633333	492.55
3	49.35	11.5	0.017821113	0.02792738	24.37356731	0.558666667	478.13
3	53.92	11.5	0.025451915	0.02250104	24.42352923	0.5587	465.29
3	57.92	11.5	0.028445059	0.019943576	24.44346816	0.558733333	454
3	60.84	11.5	0.033647842	0.011596156	24.43235278	0.558766667	445.17
3	62.74	11.5	0.036283626	0.00185474	24.39092793	0.5588	438.46
3	63.62	11.5	0.036059343	-0.008506009	24.32011035	0.558833333	433.27
3	63.71	11.5	0.032879064	-0.01855821	24.22156161	0.558866667	428.09
3	63.28	11.5	0.026810328	-0.027547049	24.0981465	0.5589	424.6
3	62.55	11.5	0.018172194	-0.034558406	23.95318817	0.558933333	421.64
3	61.71	11.5	0.007773578	-0.038897845	23.79023898	0.558966667	419.82
3	60.72	11.5	-0.00378578	-0.040033396	23.61405446	0.559	418.44
3	59.58	11.5	-0.015365059	-0.037797309	23.42921827	0.559033333	417.18
3	58.24	11.5	-0.025972628	-0.032065914	23.24071516	0.559066667	415.49
3	56.66	11.5	-0.030264544	-0.028742269	23.05393092	0.5591	413.75
3	54.85	11.5	-0.037830795	-0.018812056	22.87396487	0.559133333	411.81
3	52.83	11.5	-0.042017915	-0.006846169	22.70540069	0.559166667	412.56
3	50.44	11.5	-0.042579534	0.005969866	22.55339499	0.5592	415.44
3	47.88	11.5	-0.039173798	0.018489529	22.42178658	0.559233333	420.5
3	45.17	11.5	-0.032020772	0.029570417	22.31401322	0.559266667	428.19
3	42.34	11.5	-0.021855686	0.038002459	22.23311158	0.5593	437.06
3	39.46	11.5	-0.009502709	0.042967738	22.18074324	0.559333333	446.05
3	36.53	11.5	0.00389998	0.044013552	22.15759574	0.559366667	452.77
3	33.65	11.5	0.016902034	0.040892624	22.16395557	0.5594	457.73
3	30.71	11.5	0.021194077	0.038862448	22.19850493	0.559433333	461.26
3	27.79	11.5	0.031876024	0.030793995	22.25918116	0.559466667	464.73
3	24.94	11.5	0.03951084	0.019832528	22.34369243	0.5595	468.59
3	22.06	11.5	0.043510119	0.007164272	22.44819993	0.559533333	473.85
3	19.35	11.5	0.043591709	-0.005972849	22.56897944	0.559566667	480.62
3	17.36	11.5	0.039644609	-0.018493715	22.70219212	0.5596	488.95
3	16.25	11.5	0.032339749	-0.029155555	22.84336893	0.559633333	497.2
3	15.25	11.5	0.022289294	-0.037034956	22.98849914	0.559666667	505.96
3	13.8	11.5	0.010472432	-0.041651637	23.13397312	0.5597	517.11
3	12.1	11.5	-0.001999575	-0.042528018	23.27583747	0.559733333	528.03
3	10.09	11.5	-0.013935416	-0.039782906	23.41105551	0.559766667	538.75
3	8.13	11.5	-0.020105511	-0.036650501	23.53681975	0.5598	553.29
3	6.84	11.5	-0.02931469	-0.029084806	23.65055187	0.559833333	562.71
3	6.45	11.5	-0.035947941	-0.019350096	23.75041841	0.559866667	566.28
3	9.33	11.5	-0.039458185	-0.008340296	23.83487239	0.5599	569.62
3	10.4	11.5	-0.03966014	0.003033728	23.902596	0.559933333	571.91
3	13.47	11.5	-0.036669968	0.013817903	23.95301629	0.559966667	552.44
3	22.53	11.5	-0.030919125	0.023106071	23.98573218	0.56	522.54
3	31.61	11.5	-0.022884307	0.030278947	24.00097285	0.560033333	499.42
3	37.88	11.5	-0.013340339	0.034840316	23.99913939	0.560066667	480.66
3	42.45	11.5	-0.00318617	0.03644198	23.98120581	0.5601	463.79
3	46.15	11.5	0.006872537	0.035230942	23.94808885	0.560133333	449.6
3	48.82	11.5	0.010735817	0.033475607	23.9012209	0.560166667	438.16
3	50.4	11.5	0.019074575	0.028596022	23.84197707	0.5602	429.43
3	50.96	11.5	0.025611291	0.02176142	23.77184703	0.560233333	421.55
3	50.77	11.5	0.029926071	0.013620745	23.69249238	0.560266667	414.85
3	50.08	11.5	0.031662216	0.004746402	23.60546009	0.5603	408.08
3	48.7	11.5	0.031048215	-0.003938347	23.51241174	0.560333333	399.89
3	46.93	11.5	0.02806845	-0.011966841	23.41512351	0.560366667	392.2
3	45.01	11.5	0.023132978	-0.01865861	23.31531426	0.5604	386.08
3	42.85	11.5	0.016811604	-0.023618807	23.21487476	0.560433333	380.68
3	40.5	11.5	0.009559193	-0.026546338	23.11575306	0.560466667	376.95
3	37.92	11.5	0.001963563	-0.02744184	23.01995452	0.5605	377.2
3	35.22	11.5	-0.000703674	-0.026757749	22.92936989	0.560533333	379.34
3	32.41	11.5	-0.007627621	-0.024922911	22.84577535	0.560566667	381.91
3	29.42	11.5	-0.013625252	-0.021475335	22.77111895	0.5606	385.04
3	26.33	11.5	-0.018282098	-0.016660886	22.70677579	0.560633333	388.12
3	23.19	11.5	-0.021446957	-0.011014543	22.65417826	0.560666667	392.27
3	20.05	11.5	-0.023044118	-0.004979598	22.61452958	0.5607	397.3
3	16.81	11.5	-0.022915067	0.001131795	22.58857459	0.560733333	404.05
3	13.61	11.5	-0.021410494	0.006768882	22.57688626	0.560766667	411.94
3	10.46	11.5	-0.018601572	0.011694028	22.58009482	0.5608	421.15
3	7.31	11.5	-0.014715804	0.015662317	22.5980284	0.560833333	431.65
3	4.35	11.5	-0.010189495	0.018492571	22.6306297	0.560866667	442.04
3	2.06	11.5	-0.005238074	0.020040768	22.67766953	0.5609	451.44
3	0.32	11.5	-0.002314881	0.0203095	22.73823117	0.560933333	461.22
3	-1.29	11.5	0.002615096	0.019969499	22.81139788	0.560966667	470.68
3	-2.53	11.5	0.007296133	0.018551837	22.89590916	0.561	478.89
3	-2.65	11.5	0.011497614	0.016120933	22.98987423	0.561033333	483.94
3	-1.73	11.5	0.014920022	0.01285023	23.09128776	0.561066667	487.45
3	-0.44	11.5	0.017508837	0.008838009	23.19791521	0.5611	490.6
3	0.76	11.5	0.019186548	0.004472783	23.30677719	0.561133333	494.44
3	3.07	11.5	0.019721159	-0.000269504	23.41512351	0.561166667	492.25
3	6.45	11.5	0.019213753	-0.004989379	23.51997479	0.5612	495.29
3	7.12	11.5	0.017681777	-0.009495245	23.61823705	0.561233333	499.55
3	7.57	11.5	0.015032279	-0.013620273	23.7071601	0.561266667	496.04
3	15.24	11.5	0.011482989	-0.017062897	23.78410833	0.5613	477.25
3	21.93	11.5	0.007231201	-0.01963049	23.84667532	0.561333333	469.32
3	23.77	11.5	0.004850948	-0.020743339	23.8931422	0.561366667	469.87
3	23.8	11.5	-0.000286888	-0.021733107	23.92201927	0.5614	470.83
3	23.45	11.5	-0.005682387	-0.021438716	23.93216062	0.561433333	471.7
3	22.98	11.5	-0.011045454	-0.019855523	23.92310789	0.561466667	472.06
3	22.54	11.5	-0.015962222	-0.016897854	23.89474648	0.5615	471.83
3	22.16	11.5	-0.020096943	-0.012693533	23.84719098	0.561533333	471
3	21.9	11.5	-0.023265052	-0.007417878	23.78147272	0.561566667	469.58
3	21.76	11.5	-0.024958874	-0.00134337	23.69856573	0.5616	468.28
3	21.62	11.5	-0.025086244	0.005246522	23.60030347	0.561633333	467.8
3	21.5	11.5	-0.023499323	0.011803136	23.48892047	0.561666667	468.36
3	21.64	11.5	-0.020092958	0.017987386	23.36722424	0.5617	468.89
3	22.31	11.5	-0.014988046	0.023221058	23.23830873	0.561733333	469.35
3	22.79	11.5	-0.008475833	0.02704914	23.10607007	0.561766667	471.21
3	22.69	11.5	-0.001628234	0.028997322	22.97428978	0.5618	474.96
3	21.23	11.5	0.006501555	0.02907085	22.84726504	0.561833333	482.45
3	19.28	11.5	0.014502337	0.026783801	22.72912114	0.561866667	489.97
3	16.98	11.5	0.021914996	0.022265063	22.62392609	0.5619	497.96
3	14.2	11.5	0.027901149	0.015601762	22.5355187	0.561933333	505.65
3	11.46	11.5	0.031850552	0.007320524	22.46699295	0.561966667	514.01
3	8.61	11.5	0.033396763	-0.002072375	22.42098444	0.562	522.86
3	5.96	11.5	0.032150184	-0.011708986	22.39938393	0.562033333	531.63
3	3.76	11.5	0.0280287	-0.02087976	22.40328004	0.562066667	540.08
3	1.72	11.5	0.021359859	-0.028616238	22.43261548	0.5621	548.9
3	-0.07	11.5	0.012517802	-0.034264005	22.48675999	0.562133333	558.11
3	-0.73	11.5	0.004719182	-0.036894408	22.56428118	0.562166667	564.37
3	-0.79	11.5	-0.006119743	-0.037442175	22.66254345	0.5622	569.68
3	-0.59	11.5	-0.01692963	-0.034729355	22.77891117	0.562233333	574.47
3	-0.28	11.5	-0.02667937	-0.028947745	22.90966014	0.562266667	580.46
3	0.76	11.5	-0.034383988	-0.020452418	23.05066506	0.5623	564.31
3	15.09	11.5	-0.039417125	-0.009947698	23.1980298	0.562333333	526.91
3	26.3	11.5	-0.041317507	0.001736932	23.34705612	0.562366667	507.01
3	32.78	11.5	-0.039611667	0.013580555	23.49338954	0.5624	496.16
3	36.85	11.5	-0.03463535	0.024633565	23.63290477	0.562433333	486.58
3	40.26	11.5	-0.026611521	0.033855026	23.7613619	0.562466667	476.99
3	43.69	11.5	-0.016629933	0.040253064	23.87497944	0.5625	466.2
3	46.72	11.5	-0.004645471	0.043817434	23.97106446	0.562533333	455.64
3	49.25	11.5	0.007991742	0.043791749	24.046523	0.562566667	444.52
3	51.12	11.5	0.020284784	0.040093666	24.09957889	0.5626	434.62
3	52.29	11.5	0.031053243	0.0330475	24.12914351	0.562633333	424.97
3	52.79	11.5	0.039412087	0.023015147	24.13424284	0.562666667	415.5
3	52.73	11.5	0.044726406	0.010978138	24.11493416	0.5627	407.48
3	52.38	11.5	0.046240607	-0.002243492	24.07219151	0.562733333	399.66
3	51.89	11.5	0.043922869	-0.01543813	24.00675973	0.562766667	391.65
3	50.98	11.5	0.037904732	-0.02751417	23.92064417	0.5628	385.71
3	49.55	11.5	0.028465517	-0.037381794	23.81619397	0.562833333	383.28
3	47.62	11.5	0.020050195	-0.042674491	23.69581553	0.562866667	382.43
3	45.41	11.5	0.006908366	-0.046749316	23.56271744	0.5629	382.9
3	42.99	11.5	-0.007075583	-0.046788017	23.42056661	0.562933333	384.68
3	40.51	11.5	-0.020430477	-0.042693378	23.2727435	0.562966667	387.4
3	38.16	11.5	-0.032014993	-0.034770971	23.12365988	0.563	390.93
3	35.82	11.5	-0.040818047	-0.023734619	22.97744105	0.563033333	394.53
3	33.45	11.5	-0.045877831	-0.010513186	22.83786853	0.563066667	399.43
3	31.14	11.5	-0.046697511	0.003586044	22.70901032	0.5631	405.12
3	28.85	11.5	-0.043318219	0.017337653	22.59459065	0.563133333	412.07
3	26.55	11.5	-0.035870079	0.029317715	22.49735971	0.563166667	418.69
3	24.08	11.5	-0.025180356	0.038492515	22.42001041	0.5632	427.24
3	21.39	11.5	-0.020732483	0.040617702	22.3644908	0.563233333	436.82
3	18.49	11.5	-0.007434593	0.04458742	22.33154573	0.563266667	447.31
3	15.3	11.5	0.006390152	0.044247958	22.32197733	0.5633	459.07
3	12.06	11.5	0.019179518	0.03982193	22.33561373	0.563333333	470.67
3	8.83	11.5	0.029976111	0.031748664	22.3712517	0.563366667	481.12
3	5.91	11.5	0.037648168	0.020938379	22.42791723	0.5634	489.89
3	3.62	11.5	0.041566753	0.008550088	22.50360495	0.563433333	496
3	2.01	11.5	0.041549752	-0.004264263	22.59567927	0.563466667	500.86
3	0.9	11.5	0.0377739	-0.016202065	22.70179105	0.5635	506.12
3	-0.32	11.5	0.030614882	-0.02620108	22.81878904	0.563533333	512.44
3	-0.62	11.5	0.028237915	-0.027691563	22.94352195	0.563566667	516.48
3	-0.59	11.5	0.018445977	-0.034065467	23.07289582	0.5636	519.82
3	-0.32	11.5	0.007408088	-0.037123056	23.20375938	0.563633333	521.87
3	-0.05	11.5	-0.003660747	-0.0368064	23.33278947	0.563666667	520.65
3	4.47	11.5	-0.01381645	-0.033286443	23.45746509	0.5637	502.28
3	16.59	11.5	-0.022341662	-0.027098612	23.57503603	0.563733333	470.47
3	26.37	11.5	-0.028324676	-0.018974861	23.68326776	0.563766667	454.34
3	31.71	11.5	-0.03161966	-0.009706639	23.78032681	0.5638	446.2
3	34.96	11.5	-0.032076119	-0.000237757	23.8646089	0.563833333	441.29
3	37.44	11.5	-0.029746692	0.00862908	23.93479623	0.563866667	437.67
3	39.27	11.5	-0.025126278	0.016153847	23.99008666	0.5639	434.49
3	40.63	11.5	-0.022398544	0.018199034	24.02967804	0.563933333	432.27
3	41.69	11.5	-0.015607001	0.022856899	24.05311201	0.563966667	429.69
3	42.03	11.5	-0.008239742	0.025303201	24.06027399	0.564	427.29
3	42.18	11.5	-0.000773374	0.025484268	24.05110666	0.564033333	426.42
3	41.88	11.5	0.006139488	0.023598435	24.02561004	0.564066667	425.95
3	41.34	11.5	0.011894541	0.02001777	23.98458626	0.5641	426.88
3	39.89	11.5	0.016118528	0.015169278	23.92860829	0.564133333	428.76
3	38.17	11.5	0.018733846	0.009634281	23.85865014	0.564166667	430.9
3	36.44	11.5	0.019550415	0.003947695	23.77620151	0.5642	434.18
3	34.75	11.5	0.018737273	-0.001433126	23.6826948	0.564233333	439.69
3	32.92	11.5	0.016701043	-0.006035043	23.57996347	0.564266667	447.58
3	30.89	11.5	0.015617628	-0.005702068	23.47007016	0.5643	455.95
3	28.78	11.5	0.012694011	-0.008957085	23.35496294	0.564333333	464.26
3	26.4	11.5	0.009310524	-0.011132893	23.23676175	0.564366667	472.21
3	23.98	11.5	0.005741918	-0.012162766	23.11781571	0.5644	479.56
3	21.58	11.5	0.00233612	-0.012243114	23.00013018	0.564433333	485.84
3	18.9	11.5	-0.000527767	-0.01146586	22.88593969	0.564466667	492.87
3	16.21	11.5	-0.002970542	-0.010184634	22.77747878	0.5645	500.53
3	13.43	11.5	-0.004718124	-0.008531255	22.67703928	0.564533333	509.77
3	10.53	11.5	-0.005864943	-0.006827916	22.58674113	0.564566667	519.88
3	7.71	11.5	-0.006602814	-0.005122724	22.50910535	0.5646	531.18
3	5.08	11.5	-0.006979054	-0.003630771	22.44613729	0.564633333	540.33
3	3.01	11.5	-0.007080028	-0.002269897	22.399785	0.564666667	549.19
3	1.17	11.5	-0.007180471	-0.001064859	22.37188196	0.5647	559.13
3	-0.45	11.5	-0.007205407	9.24E-05	22.36357407	0.564733333	568.79
3	-1.24	11.5	-0.007145057	0.00126973	22.375377	0.564766667	575.13
3	-1.47	11.5	-0.007285453	0.001981078	22.40763452	0.5648	582.94
3	-1.36	11.5	-0.007122317	0.003454802	22.4595445	0.564833333	590.32
3	-1.11	11.5	-0.006613992	0.005062346	22.52996101	0.564866667	595.54
3	-0.08	11.5	-0.00583249	0.006771413	22.61733708	0.5649	592.15
3	3.98	11.5	-0.004430487	0.00842735	22.71938086	0.564933333	592.01
3	5.11	11.5	-0.002504254	0.009826932	22.83368594	0.564966667	592.48
3	6.75	11.5	-0.000111219	0.010874431	22.95767401	0.565	575.33
3	16.55	11.5	0.002736127	0.011210942	23.08819379	0.565033333	547.55
3	22.52	11.5	0.005849973	0.010820925	23.22232321	0.565066667	537.11
3	23.53	11.5	0.008854587	0.009501813	23.35719748	0.5651	532.67
3	23.67	11.5	0.011662441	0.007277877	23.48943614	0.565133333	531.88
3	23.45	11.5	0.013861231	0.004159936	23.61600251	0.565166667	532.62
3	23.02	11.5	0.015160802	0.000433562	23.73414641	0.5652	534.97
3	22.63	11.5	0.015872248	-0.000427367	23.84060197	0.565233333	538.12
3	22.44	11.5	0.015885555	-0.004810691	23.93279088	0.565266667	540.43
3	22.29	11.5	0.014512087	-0.00929014	24.00859319	0.5653	541.71
3	22.24	11.5	0.011933102	-0.013344762	24.06560249	0.565333333	540.47
3	22.65	11.5	0.008167508	-0.016689678	24.10227179	0.565366667	537.12
3	24.36	11.5	0.003342274	-0.01887639	24.11774165	0.5654	529.03
3	28.16	11.5	-0.001990288	-0.019701725	24.11126723	0.565433333	518.35
3	32.1	11.5	-0.007567862	-0.018949709	24.08296312	0.565466667	508.39
3	35.66	11.5	-0.01295483	-0.016524115	24.03374604	0.5655	501.18
3	38.62	11.5	-0.017460458	-0.0126273	23.96447544	0.565533333	496.67
3	40.91	11.5	-0.02084606	-0.007356428	23.87721397	0.565566667	493.33
3	42.73	11.5	-0.022552209	-0.002514899	23.77413886	0.5656	490.85
3	43.99	11.5	-0.022830632	0.004083809	23.65759925	0.565633333	488.37
3	44.76	11.5	-0.021162532	0.010680555	23.53086098	0.565666667	487.17
3	44.73	11.5	-0.017629367	0.016716831	23.39707534	0.5657	487.28
3	44.2	11.5	-0.012216809	0.021485582	23.25939358	0.565733333	487.46
3	42.9	11.5	-0.005565574	0.024633086	23.12165453	0.565766667	490.48
3	40.94	11.5	0.001885706	0.025619696	22.98746781	0.5658	492.77
3	38.68	11.5	0.00953923	0.024344788	22.86044307	0.565833333	496.14
3	36.27	11.5	0.016564709	0.020759041	22.74441911	0.565866667	500.51
3	33.71	11.5	0.022258984	0.015134812	22.6428337	0.5659	506.77
3	31.07	11.5	0.026174169	0.007867429	22.55843701	0.565933333	514.3
3	28.29	11.5	0.026475782	0.007926963	22.49420845	0.565966667	524.06
3	25.52	11.5	0.027920713	-0.00042842	22.45175227	0.566	535.92
3	22.74	11.5	0.026833059	-0.008942684	22.43209982	0.566033333	549.27
3	19.99	11.5	0.023027497	-0.016794087	22.43588134	0.566066667	564.12
3	17.36	11.5	0.0169995	-0.023179561	22.4622374	0.5661	579.95
3	14.71	11.5	0.009260418	-0.027488046	22.50990749	0.566133333	596.09
3	12.59	11.5	0.000454918	-0.029165452	22.57694355	0.566166667	611.17
3	10.83	11.5	-0.008494502	-0.028135663	22.66065268	0.5662	624.44
3	9.82	11.5	-0.016678095	-0.024335348	22.75799821	0.566233333	638.23
3	8.82	11.5	-0.023415885	-0.018229151	22.86600076	0.566266667	651.54
3	8.72	11.5	-0.025666454	-0.015167337	22.98093609	0.5663	661.78
3	9.66	11.5	-0.029081285	-0.006739492	23.09948106	0.566333333	666.84
3	12.04	11.5	-0.029903888	0.002399473	23.21819792	0.566366667	665.2
3	16.48	11.5	-0.027823098	0.011317977	23.33359162	0.5664	654.77
3	21.99	11.5	-0.023126391	0.019200349	23.44268278	0.566433333	638.62
3	27.22	11.5	-0.01629845	0.025280561	23.54254932	0.566466667	624.38
3	30.7	11.5	-0.007956247	0.029013882	23.63055564	0.5665	613.86
3	32.87	11.5	0.001212384	0.029974491	23.70469638	0.566533333	607.49
3	33.81	11.5	0.010087573	0.028192625	23.76319537	0.566566667	602.26
3	34.23	11.5	0.018085655	0.023730901	23.8048494	0.5666	600.05
[truncated: 28,002 more rows]
