# Supplementary material for: Tectonic and climatic drivers of Asian monsoon evolution
Source: Nat Commun. 2021 Jun 29;12:4022. doi: 10.1038/s41467-021-24244-z (PMC8242090; doi:10.1038/s41467-021-24244-z)
Supplement: Supplementary file 3 — Source Data [file 41467_2021_24244_MOESM3_ESM.gz › appendix/ISMrainfall.csv]

rainfall
536.6593
538.1057
587.0882
477.5853
588.6855
487.3502
414.8929
538.8209
515.0088
623.6511
724.7232
449.2968
492.411
508.5562
684.8061
625.5221
588.838
656.98
657.4716
354.4934
483.5565
565.7107
649.5726
635.5096
500.1791
933.4204
439.473
605.3074
482.5913
540.4144
445.6712
475.0894
501.7293
620.2524
852.4034
699.2075
591.2056
448.7295
622.6055
562.1982
492.0887
519.5951
505.6441
729.8368
464.814
292.6397
327.2963
607.0637
536.2003
275.2361
457.1131
494.3282
434.0797
682.7271
886.7687
564.8822
287.3345
528.0999
846.5627
513.3255
407.6333
394.3767
595.9116
627.1941
887.0944
348.785
225.4689
664.7327
674.5989
810.5792
394.7097
880.4655
546.1449
445.8381
851.4966
312.4811
535.7606
673.9598
535.0726
787.2018
270.6039
631.651
439.1907
479.8638
821.9037
807.4715
541.3105
685.0324
321.7805
724.9827
394.0153
332.5727
505.8788
845.4923
627.0461
213.9634
189.3167
575.9065
365.8223
560.752
954.5044
411.7563
822.8649
771.2993
157.8865
892.307
396.3686
253.8021
524.5891
304.9939
744.0215
698.803
577.1598
540.3408
380.3917
592.4913
688.7026
927.9779
181.2203
507.7406
432.98
879.4191
235.4533
535.2369
421.5287
361.5587
856.0761
400.0695
128.5905
541.7608
500.9805
970.9404
288.6839
945.46
1149.032
552.7662
1232.535
327.3078
372.1871
389.9867
360.6479
431.0325
325.7541
544.7604
337.6935
559.2125
209.2366
405.8922
938.1072
420.4491
547.0508
1149.318
210.507
451.8667
742.9608
355.49
1473.807
961.8619
414.7862
1012.698
335.7285
427.3513
770.5596
248.1404
181.5864
407.1692
457.169
360.7095
906.4119
823.3682
210.566
260.0756
353.0413
116.9387
224.9054
269.3533
150.2149
739.5618
617.4888
500.721
1049.745
570.7684
171.0659
283.7772
302.7765
812.0118
663.2021
911.8887
158.2325
1323.667
144.2652
263.2264
137.3628
1149.049
454.7254
463.1756
212.2491
432.919
299.4953
594.104
542.598
605.4853
807.0165
543.5934
573.1218
516.5856
748.3975
777.075
669.2429
519.2784
547.898
819.4218
574.1647
555.4606
855.6215
552.1869
682.4218
705.2203
688.5941
643.4757
571.803
903.6398
826.2599
1090.733
504.0525
956.313
591.7462
570.3706
505.3957
608.5952
507.5904
739.8525
907.3544
760.2671
664.778
915.2259
661.6404
745.8939
870.1134
926.4572
606.1852
322.1907
787.7351
574.4777
769.3126
592.5677
493.712
759.8527
900.9971
791.0222
673.931
550.1279
839.7858
740.5488
1279.081
871.4935
620.4487
438.9163
787.0804
755.2554
856.5626
363.7322
442.7788
758.5253
898.4293
506.3262
719.1747
778.217
686.1719
495.0751
898.0424
466.4428
587.4004
523.1057
1094.02
717.2744
878.6816
599.5782
753.5251
524.0197
428.7566
704.6155
927.791
1234.316
572.877
868.5508
737.7449
482.9907
727.7227
603.6891
488.326
435.6
648.4748
875.3368
503.8604
591.6335
738.6651
478.3712
501.3107
474.0778
491.567
877.7672
545.3317
765.1697
364.475
557.6478
405.9216
1178.464
839.2405
606.8859
532.2297
649.0554
536.7598
816.6372
951.325
603.4548
491.9726
1021.367
505.7755
774.6824
1040.233
682.2321
814.1917
602.3185
847.2413
591.6705
527.144
444.3184
496.2571
833.6361
751.7261
1314.153
641.9146
903.1943
514.2622
640.9958
1286.957
582.6331
538.8075
656.1365
1037.828
391.8813
513.2595
784.9342
533.6542
700.504
682.7407
628.3831
955.4877
847.7031
1593.445
454.6499
849.6345
727.7355
476.8681
489.0247
368.537
634.8506
743.6512
545.9075
895.4227
559.7459
1111.537
437.2416
455.6826
555.5397
404.825
601.6112
318.1454
1500.916
526.6589
790.1525
320.129
634.058
794.8826
1195.983
514.8867
879.8489
451.8013
505.4657
685.7474
476.0287
560.4756
477.3196
864.7355
490.9195
619.166
1184.634
527.4599
614.9218
571.1785
920.7671
601.6529
473.5713
357.429
1063.357
484.7267
493.6975
658.8459
556.2838
