# Supplementary material for: Tectonic and climatic drivers of Asian monsoon evolution
Source: Nat Commun. 2021 Jun 29;12:4022. doi: 10.1038/s41467-021-24244-z (PMC8242090; doi:10.1038/s41467-021-24244-z)
Supplement: Supplementary file 3 — Source Data [file 41467_2021_24244_MOESM3_ESM.gz › appendix/Readme.txt]

The emulator code is in R and was run using version R 3.6.3 GUI 1.70 El Capitan build (7735)
The code is fully commented and contains example calculations for cross-validation, time series emulation, time series input sensitivities and total effects.
Calculations typically take a few minutes, with the exception of cross-validation which takes about an hour on a desktop.
