# Supplementary material for: Tectonic and climatic drivers of Asian monsoon evolution
Source: Nat Commun. 2021 Jun 29;12:4022. doi: 10.1038/s41467-021-24244-z (PMC8242090; doi:10.1038/s41467-021-24244-z)
Supplement: Supplementary file 3 — Source Data [file 41467_2021_24244_MOESM3_ESM.gz › appendix/SEAMrainfall.csv]

rainfall
1207.177
1359.684
1232.588
1140.074
1224.402
1069.933
1109.76
1332.744
1463.252
930.058
999.019
1063.848
1540.324
1051.657
957.32
1485.364
1651.828
877.2883
764.7201
1159.008
997.6912
993.2583
1595.487
1749.502
1039.558
1578.513
1244.731
1022.662
1284.29
1566.455
1142.913
1187.664
1438.23
1831.066
1725.381
884.5336
922.2295
1462.294
1243.51
1548.724
873.2016
1294.811
947.2965
1024.563
1282.92
981.3515
918.1506
1782.189
948.6664
581.1698
1738.443
888.4284
1346.985
1283.224
1848.726
1699.79
774.9384
1414.187
1655.007
1611.944
579.767
1709.043
1625.666
976.077
1954.405
930.0971
669.2253
1324.349
806.8126
2174.658
711.8942
1654.064
1025.359
1140.114
968.6332
799.2908
1592.095
1889.215
1510.327
1622.65
913.6361
1533.149
919.095
806.3129
1035.33
1095.214
1930.361
1560.554
654.3256
1814.154
816.6434
780.9824
1928.088
1701.978
1826.072
650.7308
669.5048
1550.48
796.6509
1771.741
1708.545
1206.104
1764.248
1414.008
659.4117
2142.37
880.8627
511.9055
1596.672
467.6986
1945.762
1793.895
662.4132
999.0215
592.524
1586.134
1816.053
2108.681
614.0447
660.9724
657.8121
1182.173
491.797
772.6278
1629.714
481.6326
1694.245
947.429
479.4423
805.2007
1725.661
1555.275
926.0969
2162.669
1996.825
1165.668
1692.085
636.1833
1152.554
1772.849
1318.226
605.6221
1222.513
1887.448
934.5864
1618.185
436.8989
1222.039
1619.815
1253.977
767.1758
2096.863
435.1161
1571.254
1324.733
877.1533
1808.842
2124.683
1609.556
1874.746
639.8859
552.8539
2137.406
704.9565
659.0468
1940.397
806.4809
670.8246
1953.429
1930.75
558.7648
699.4423
1852.449
476.0592
497.5485
622.5466
493.0712
1864.107
1908.043
1007.771
1953.174
1931.27
599.7996
755.2988
929.5135
1747.319
1580.74
2140.669
612.4553
1496.312
577.2764
552.0085
387.208
1759.734
1262.809
1390.643
668.0178
1801.056
501.0557
1855.59
1797.289
1725.494
1865.598
1640.454
1782.424
1846.259
1539.117
1813.729
1747.727
1875.385
1934.539
1687.696
1595.905
1923.221
1973.511
1813.875
1936.497
2176.494
1825.379
1596.702
1634.228
1923.433
1904.521
1830.272
1576.703
2180.428
1546.133
1829.033
1831.141
1795.938
1599.332
1744.89
2121.117
1326.904
1779.013
1830.888
1703.721
1748.962
1863.6
1486.256
1737.486
1363.23
1949.94
2126.754
2070.719
1497.991
1508.015
2045.914
2123.687
2041.371
1589.551
1580.881
1373.511
2020.677
1857.244
1956.354
1306.218
1613.274
1789.026
1512.477
2109.569
1338.479
1454.833
1683.229
2005.534
1274.682
1686.661
1560.378
1881.582
1862.92
1991.286
1963.078
1615.251
1428.35
2075.007
1798.852
2002.243
1623.166
1741.699
1900.004
1305.222
1720.546
1415.422
1878.505
2023.356
1995.15
1777.226
2066.349
1901.277
1685.994
1733.503
1031.773
1441.149
2085.609
1282.896
1653.166
1429.625
1202.287
1628.497
1379.946
1647.782
2230.466
1623.484
1961.188
1093.311
1540.377
1348.152
2055.001
1809.648
1861.926
1980.642
976.7366
1972.451
1614.172
2110.434
1299.481
1401.4
2212.978
1040.078
2031.18
2051.15
1854.861
2385.448
1653.676
1433.056
2016.623
1432.01
1500.036
1444.519
1943.463
1304.342
1905.066
1693.604
1847.3
1548.818
1590.154
2019.065
1629.782
1427.624
1222.682
2080.669
2082.691
1346.664
1895.075
1203.657
1958.013
1360.329
1414.907
1319.129
1297.669
2036.056
1750.304
1763.787
2063.49
1483.487
1332.654
1323.036
1978.834
1083.071
1773.646
1877.396
2037.246
1924.523
856.7529
1504.84
1399.653
2082.975
1967.288
1404.147
1858.978
903.7006
1630.375
1227.635
1205.365
1861.553
1832.568
1709.634
2053.097
1185.899
1420.998
1979.301
1398.014
1393.677
1382.752
1840.628
1280.028
1256.358
1530.882
1083.525
1997.726
1392.391
2124.084
2228.335
1361.107
1259.169
2004.476
1199.717
1887.059
1932.793
1024.631
